# Supplementary material for: Dynamic changes of volatile substances and their driving factors during curing and fermentation of Hainan cigar
Source: Bioresour Bioprocess. 2026 Jun 29;13(1):97. doi: 10.1186/s40643-026-01088-3 (PMC13310866; doi:10.1186/s40643-026-01088-3)
Supplement: Supplementary file 2 — Supplementary Material 2 [file 40643_2026_1088_MOESM2_ESM.xlsx]

## Sheet: Sheet1
				Concentrations of volatile substances in cigar samples(μg/g)
name	CAS	SI	RSI	FL-1	FL-2	FL-3	YP-1	YP-2	YP-3	BP-1	BP-2	BP-3	SDP-1	SDP-2	SDP-2	IFP-1	IFP-2	IFP-3	FFP-1	FFP-2	FFP-3
Nicotine	54-11-5	921	926	108.754	117.526	116.375	38.76	38.92	37.42	35.752	37.45	34.62	36.1	37.97	35.04	33.8204	33.5254	27.34	31.1	30.93	29.8
Neophytadiene	504-96-1	903	929	7.68548	8.11904	9.17425	6.84	6.84	7.65	11.334	9.09	12.83	13.03	11.63	12	5.99652	7.67389	6.6532	15.89	16.26	17.23
6-Amino-2-methylquinoline	65079-19-8	856	881	1.5294	3.74952	3.0588	4.39	4.04	0	2.736	3.06	2.52	2.48	2.36	2.24	0	0	0	0	0	2.42
4,7,9-Megastigmatrien-3-one	38818-55-2	816	873	0	0	0	0.04	0.04	0.06	0.586	0.97	0.33	1.08	0.25	0.88	1.89072	1.98788	1.70435	0.55	0.56	0.56
3-(4,5-Dihydro-1H-pyrrol-2-yl)pyridine	1125-96-8	822	811	1.6711	2.16944	1.5705	2.26	1.87	2.12	0.372	0	0.62	0.62	0.58	0.6	0	0	0	1.25	1.14	1.11
3-Methyl-1-phenylpyridinium	1128-54-7	839	912	0	0	0	0	0	0	0	0	0	0	0	0	2.13115	2.43811	1.89762	0	0	0
Solanone	54868-48-3	863	807	0	0	0	0	0	0	0	0	0	0	0	0	0.784097	1.01062	0.933012	2.04	1.6	1.44
Myosmine	532-12-7	937	927	0	0	0	0	0	0	0.272	0.68	0	0	0	0	1.07726	1.39877	1.17682	0	0	0
Dihydroactinidiolide	17092-92-1	820	883	0.0876712	0.0855207	0.0959196	0.22	0.23	0.23	0.51	0.48	0.53	0.52	0.46	0.43	0.0213551	0.106776	0.266939	0.34	0.4	0.42
9-Hydroxy-4,7-megastigmadien-3-one	34318-21-3	819	865	0	0	0	0.11	0.09	0.09	0.294	0.24	0.33	0.24	0.24	0.23	0	0	0	0.96	0.97	0.96
Nonanal	124-19-6	906	921	0.159549	0.181654	0.159058	0.07	0.06	0.06	0.114	0.09	0.13	0.08	0.1	0.08	0.271697	0.329167	0.292249	0.28	0.31	0.28
Benzaldehyde	100-52-7	810	953	0.619117	0.660151	0.617264	0.26	0.24	0.23	0.088	0.07	0.1	0.08	0.08	0.07	0.065056	0.0840821	0.0771342	0.15	0.22	0.13
Methyl acetate	79-20-9	851	911	1.21634	1.53538	1.31399	0	0	0	0	0	0	0	0	0	0	0	0	0	0	0
6,10-Dimethyl-5,9-undecadien-2-one	689-67-8	901	923	0.0316779	0	0.0633558	0.24	0.23	0	0	0	0	0.28	0	0	0.437936	0.515268	0.479234	0	0	0
Cotinine	486-56-6	827	922	0.215507	0.266482	0.212511	0.85	0.81	0.81	0	0	0	0.17	0.24	0	0.0496294	0.0637992	0.0495083	0	0	0
Benzyl alcohol	100-51-6	897	811	0.941538	1.03518	0.972451	0	0	0	0	0	0	0	0	0	0	0	0	0	0	0
2-Phenylethanol	60-12-8	822	853	0.446334	0.490374	0.458508	0	0	0	0.11	0.08	0.13	0.06	0.04	0	0	0	0	0.29	0.4	0.43
Acetic acid	64-19-7	938	921	0.450552	0.418816	0.458769	0.13	0.1	0.09	0	0	0	0.03	0.02	0	0.106342	0.122373	0.0765395	0.16	0.12	0.11
2,3’-Bipyridine	581-50-0	905	955	0	0	0	0.17	0.17	0.18	0.298	0.28	0.31	0.21	0.22	0.21	0	0	0	0.15	0.16	0.16
4,4’-Bipyridine	553-26-4	896	909	0	0	0	0	0	0	0	0	0	0	0	0	0.298272	0.450436	0.366466	0	0	0
Ethosuximide	77-67-8	896	866	0	0	0	0.16	0.18	0.16	0.204	0.21	0.2	0.2	0.2	0.18	0.0436992	0.0719298	0.0534619	0	0	0.16
(E)-4-(Dimethylamino)cinnamontrile	4854-85-7	830	824	0	0	0	0.45	0.45	0.47	0.056	0.14	0	0.12	0.12	0.12	0.0178762	0.0406007	0.0316285	0	0	0
Methylheptenone	110-93-0	841	826	0	0	0	0.05	0.04	0.06	0.024	0.03	0.02	0.02	0.02	0.02	0.113481	0.134666	0.127042	0.28	0.25	0.17
Ethanol	64-17-5	842	841	0.0113619	0.0251221	0.0227239	0	0.02	0.02	0.1	0.07	0.12	0.51	0.11	0.17	0	0	0	0.18	0.18	0.18
1-Hexadecanol	36653-82-4	871	869	0	0	0	0.05	0	0	0.154	0.22	0.11	0.24	0	0	0	0	0	0.3	0.27	0.08
β-Ionone	79-77-6	895	946	0	0	0	0	0	0	0.174	0	0.29	0	0	0	0.0804051	0.0867596	0.0538794	0.25	0.29	0.3
Phytol	150-86-7	927	823	0	0	0	0.08	0.03	0.11	0.148	0.1	0.18	0.07	0.07	0.08	0	0	0	0.08	0.15	0.19
1,2-Dehydro-α-cyperone	473-08-5	911	821	0	0	0	0	0	0.12	0.174	0.15	0.19	0.13	0.14	0.1	0	0	0	0.05	0.06	0.06
Farnesyl acetone	1117-52-8	807	911	0	0	0	0	0	0	0.194	0.17	0.21	0.16	0.16	0.17	0	0	0	0	0	0
Phenylacetaldehyde	122-78-1	812	818	0.103198	0.113169	0.117127	0.03	0.03	0.03	0.056	0.05	0.06	0.06	0.03	0.03	0.0039907	0.0119721	0.00798141	0	0.09	0.18
3-Methylpentanoic acid	105-43-1	930	858	0	0	0	0.15	0.14	0.16	0	0	0	0	0.01	0.01	0.0703117	0.0793549	0.0495294	0	0	0
6-Ethyl-5,6-dihydro-2H-pyran-2-one	19895-35-3	878	906	0	0	0	0	0	0	0	0	0	0.06	0.07	0.06	0.107982	0.126673	0.0910291	0	0	0
Phytol	102608-53-7	802	829	0	0	0	0	0	0	0.072	0	0.12	0.11	0.09	0.08	0.00515864	0.0176297	0.0216248	0.13	0.14	0.13
Methyl palmitate	112-39-0	946	899	0.265689	0.253394	0.282109	0	0	0	0	0	0	0	0	0	0	0	0	0	0	0
n-Nonanoic acid	112-05-0	906	829	0	0	0	0	0	0	0	0	0	0	0	0	0	0	0	0.36	0.23	0.21
1-Nonadecene	18435-45-5	902	945	0	0	0	0	0.28	0.23	0	0	0	0	0	0	0	0	0	0	0	0.26
2,3-Butanediol	513-85-9	800	906	0.178158	0.177777	0.197442	0.07	0	0.07	0	0	0	0	0	0	0	0	0	0	0	0.04
N-Methylpyrrolidone	872-50-4	857	897	0	0	0	0	0	0	0.018	0	0.03	0.04	0.03	0.03	0.084737	0.0923733	0.0574325	0	0	0
3-Acetylpyridine	350-03-8	937	901	0	0	0	0	0	0	0	0	0	0	0	0	0.0915654	0.125468	0.133955	0	0	0
Damascone	23726-91-2	823	837	0	0	0	0	0	0	0.106	0.1	0.11	0	0	0	0	0	0	0.15	0.12	0.1
Theaspirane	1125-21-9	843	844	0	0	0	0	0	0	0	0	0	0	0	0	0.0593442	0.0725947	0.0648778	0.09	0.06	0.07
(6R,7E,9R)-9-Hydroxy-4,7-megastigmadien-3-one	52210-15-8	836	846	0	0	0	0	0	0	0	0	0	0	0	0	0.0825626	0.0973384	0.082512	0	0	0
2-Methyl-5-(1-methylethenyl)pyridine	56057-93-3	904	880	0	0	0	0	0	0	0	0	0	0	0	0	0.0877529	0.0917324	0.0567569	0	0	0
N-Isopropylaniline	768-52-5	911	903	0	0	0	0	0	0	0	0	0	0	0	0	0.0907634	0.0756362	0.0453817	0	0	0
β-Dihydroionone	17283-81-7	924	930	0	0	0	0.11	0.12	0.12	0.06	0.06	0.06	0.03	0	0	0	0	0	0	0	0
Isoselerogenol	25269-17-4	923	916	0	0	0	0	0	0	0.048	0	0.08	0.05	0.06	0.05	0	0	0	0.09	0.09	0.07
N-Methylnicotinamide	114-33-0	876	811	0	0	0	0.13	0.12	0.13	0	0	0	0	0	0	0.0188884	0.0256433	0.0225853	0	0	0
Decanal	112-31-2	865	821	0	0	0	0.03	0	0	0	0	0	0	0	0	0.00272357	0.0081707	0.00544713	0.15	0.15	0.13
β-Cyclocitral	432-25-7	807	934	0.0222363	0	0	0.03	0.03	0.03	0	0	0	0	0	0.01	0.00720463	0.00886855	0.00869826	0.12	0.1	0.09
Naphthopyran	4222-20-2	903	885	0	0	0	0	0	0	0.058	0.04	0.07	0.05	0.06	0.06	0	0	0	0.04	0.05	0.05
Isovaleraldehyde	590-86-3	804	803	0.126634	0.152574	0.135695	0	0	0	0	0	0	0	0	0	0	0	0	0.02	0.02	0.02
3,7,11,15-Tetramethylhexadec-2-ene	14237-73-1	921	953	0	0	0	0	0	0	0	0	0	0	0	0	0	0	0	0.21	0.26	0
3,7,11-Trimethyldodecanol	6750-34-1	877	911	0	0	0	0	0.02	0	0.156	0	0.26	0	0	0	0	0	0	0	0.01	0
2-Octanol	123-96-6	862	906	0.140776	0.150122	0.147755	0	0	0	0	0	0	0	0	0	0	0	0	0	0	0
4,5-Dimethyldihydrofuran-2(3H)-one	1487-15-6	919	808	0	0	0	0	0	0	0	0	0	0	0	0	0.0639474	0.0727883	0.0454729	0	0	0
2-Piperidone	675-20-7	946	861	0	0	0	0	0	0	0.028	0.07	0	0	0.18	0.14	0	0	0	0	0	0
2,2,6-Trimethyl-1,4-cyclohexanedione	20547-99-3	905	944	0	0	0	0	0	0	0	0	0	0	0	0	0.051919	0.066059	0.0599516	0	0	0
6-Methyl-3,5-heptadien-2-one	1604-28-0	921	831	0	0	0	0	0	0	0	0	0	0	0	0	0.0511834	0.0638905	0.057	0	0	0
5-Aminopentanoic acid	660-88-8	913	849	0	0	0	0	0	0	0	0	0	0	0	0	0.0548818	0.0590274	0.0366434	0	0	0
2-(3-Pyridyl)-1H-pyrrole	494-98-4	807	838	0	0	0	0.16	0.1	0.11	0	0	0	0	0	0	0	0	0	0	0	0
Ethyl nonanoate	123-29-5	852	912	0	0	0	0	0	0	0	0	0	0.05	0	0	0	0	0	0.12	0.1	0.1
Ethyl palmitate	628-97-7	918	920	0	0	0	0	0	0	0	0	0	0.18	0	0	0	0	0	0	0.17	0
Glycerol	56-81-5	915	926	0	0	0	0.07	0.05	0.11	0	0	0	0	0	0.01	0	0	0	0.08	0.02	0
(E)-2-(2-Pentenyl)furan	70424-14-5	884	929	0.107711	0.119903	0.104695	0	0	0	0	0	0	0	0	0	0	0	0	0	0	0
2-Pentylfuran	3777-69-3	890	881	0.0603667	0.0709194	0.0593046	0	0	0	0	0	0	0	0	0	0.000117103	0.000426158	0.00062717	0.04	0.07	0.03
1-Tetradecene	1120-36-1	937	873	0	0	0	0.24	0	0	0	0	0	0	0	0	0.00301487	0.0090446	0.00602974	0	0.06	0
Diisobutyl phthalate	84-69-5	805	811	0	0	0	0	0.25	0	0	0	0	0	0	0	0.00948704	0.0114997	0.00993632	0	0	0
2,2,4-Trimethyl-1,3-pentanediol diisobutyrate	6846-50-0	937	912	0	0	0	0	0.31	0	0	0	0	0	0	0	0	0	0	0	0	0
4,8-Dimethyl-3,8-nonadien-2-one	51911-82-1	825	807	0	0	0	0	0	0	0.03	0.03	0.03	0	0	0	0.0256893	0.0349277	0.0352151	0	0	0
n-Tetradecanal	124-25-4	822	927	0.095842	0	0.191684	0	0	0	0	0	0	0	0	0	0	0	0	0	0	0
2-Methylbutanal	96-17-3	806	883	0.0774012	0.0915818	0.0821839	0	0	0	0	0	0	0	0	0	0	0	0	0.01	0.01	0.01
4-(3-Oxobutyl)-3,5,5-trimethylcyclohex-2-en-1-one	74233-41-3	830	865	0	0	0	0	0	0	0	0	0	0	0	0	0	0	0	0.08	0.09	0.09
Acetoin	513-86-0	817	921	0.0729037	0.0771779	0.0754357	0	0	0	0	0	0	0	0	0	0.00242334	0.00201945	0.00121167	0	0	0
Valencene	4630-07-3	928	953	0	0	0	0	0	0	0	0	0	0	0	0	0	0	0	0.09	0.07	0.07
n-Hexanal	66-25-1	829	911	0.0126796	0	0.0253592	0.01	0.01	0.01	0	0	0	0	0	0	0.0026284	0.013142	0.032855	0.04	0.03	0.03
Pentadecanal	2765-11-9	839	923	0.0431851	0.179121	0	0	0	0	0	0	0	0	0	0	0	0	0	0	0	0
Isovaleric acid	503-74-2	811	922	0	0	0	0.07	0	0	0	0	0	0	0	0	0.0199186	0.0257653	0.0163053	0	0	0
Cembrene	1898-13-1	894	811	0	0	0	0	0	0	0.018	0	0.03	0.02	0	0	0	0	0	0.05	0.04	0.04
3-Methylcyclopentyl acetate	252-785-6	910	853	0	0	0	0.01	0.01	0.01	0	0	0	0.01	0.01	0.01	0.0170429	0.0245577	0.0254693	0	0	0
2-Methylpyrrole	636-41-9	946	921	0	0	0	0	0	0	0	0	0	0	0	0	0.0304875	0.0254063	0.0152438	0	0	0
8-Methylnonanoic acid	5963-14-4	892	917	0	0	0	0	0	0	0	0	0	0	0	0	0.0160391	0.0529061	0.0572203	0	0	0
2,4-Di-tert-butylphenol	96-76-4	848	889	0	0	0	0	0	0	0	0	0	0	0.01	0	0	0	0	0.05	0.06	0.07
Valerenene	10219-75-7	868	898	0	0	0	0	0	0	0	0	0	0	0	0	0	0	0	0	0.1	0.09
Methyl hexanoate	106-70-7	845	944	0.0598333	0.0623248	0.0631981	0	0	0	0	0	0	0	0	0	0	0	0	0	0	0
Styrene	100-42-5	874	814	0.0156737	0.0331569	0.0313473	0	0	0	0	0	0	0	0	0	0.00489191	0.00407659	0.00244595	0.03	0.02	0.02
Isophytol	505-32-8	891	943	0	0	0	0	0	0	0.026	0.02	0.03	0.02	0.02	0.02	0	0	0	0	0.02	0.02
Hexanoic acid	142-62-1	886	833	0	0	0	0	0	0	0	0	0	0	0	0	0.015225	0.0182988	0.019623	0	0	0.06
Acetophenone	98-86-2	819	827	0	0	0	0	0	0	0.016	0.01	0.02	0.01	0	0	0.00637598	0.0228502	0.0322936	0.03	0	0
Methyl 3-hexenoate	16491-36-4	838	808	0.0529064	0.0666375	0.0531891	0	0	0	0	0	0	0	0	0	0	0	0	0	0	0
2-Ethyl-1-dodecene	19780-34-8	887	832	0	0	0	0	0	0	0	0	0	0	0	0	0	0	0	0.07	0.05	0.05
N-Ethyl-m-toluidine	102-27-2	924	825	0	0	0	0	0	0	0	0	0	0	0	0	0	0	0	0.06	0.05	0.05
Isophorone	78-59-1	844	932	0	0	0	0	0	0	0.02	0.02	0.02	0.01	0	0.01	0.0106753	0.0135349	0.0122815	0	0	0
4-tert-Butylpyridine	3978-81-2	914	838	0	0	0	0	0	0	0	0	0	0	0	0	0.0155789	0.0467367	0.0311578	0	0	0
Methyl octanoate	111-11-5	847	846	0.0501084	0.0541465	0.0494883	0	0	0	0	0	0	0	0	0	0	0	0	0	0	0
Indole	120-72-9	838	817	0	0	0	0	0	0	0.024	0.03	0.02	0.02	0.02	0	0.00458676	0.00690604	0.00551712	0	0	0
1-Methylpyrrolidine	120-94-5	903	901	0	0	0	0.04	0.03	0.03	0.01	0.01	0.01	0	0	0.01	0	0	0	0	0	0
1-Acetyl-1,2,3,4-tetrahydropyridine	4169-19-1	948	913	0	0	0	0	0	0	0.018	0	0.03	0	0	0	0.012757	0.015141	0.00950095	0	0	0
1-Tetradecanol	112-72-1	898	952	0	0	0	0	0.09	0.04	0	0	0	0	0	0	0	0	0	0	0	0
3-Pyridinecarboxaldehyde	500-22-1	865	893	0	0	0	0	0	0	0	0	0	0	0	0	0.0182631	0.0235894	0.0149263	0	0	0
Pyridine	110-86-1	810	852	0	0	0	0	0	0	0	0	0	0	0	0	0.0114971	0.0142601	0.00898796	0.01	0.01	0.02
(Z)-3-Hexen-1-ol	928-96-1	898	873	0.037613	0.0432126	0.0396889	0	0	0	0	0	0	0	0	0	0	0	0	0	0	0
(Z)-14-Methyl-8-hexadecen-1-al acetal	60609-53-2	830	847	0	0	0	0	0.06	0.06	0	0	0	0	0	0	0	0	0	0	0	0
Ethyl tetradecanoate	124-06-1	830	880	0	0	0	0	0	0	0	0	0	0.02	0	0	0	0	0	0.03	0.04	0.03
Naphthalene	91-20-3	941	893	0	0	0	0	0	0	0	0	0	0	0	0	0.015301	0.0175491	0.0214695	0	0	0
Methyl benzoate	93-58-3	916	890	0.0185272	0.0502014	0.0370545	0	0	0	0	0	0	0	0	0	0	0	0	0	0	0
2,6-Dimethylpyrazine	108-50-9	826	825	0	0	0	0	0	0	0	0	0	0	0	0	0.00847088	0.0112898	0.00975173	0.04	0	0
(2S,3S)-(+)-2,3-Butanediol	19132-06-0	915	842	0	0	0	0.02	0	0.02	0	0	0	0	0	0	0	0	0	0	0.03	0.03
4-Ethylbenzaldehyde	4748-78-1	933	894	0	0	0	0.06	0	0.04	0	0	0	0	0	0	0	0	0	0	0	0
2,3-Dimethylpyrazine	5910-89-4	816	930	0	0	0	0	0	0	0	0	0	0	0	0	0.0133705	0.0169218	0.015454	0	0	0
Dibutyl phthalate	84-74-2	925	852	0	0	0	0	0	0	0	0	0	0	0	0	0.0122518	0.0180951	0.0186315	0	0	0
Benzoic acid	65-85-0	807	921	0	0	0	0.05	0	0.04	0	0	0	0	0	0	0	0	0	0	0	0
1-Tetracosene	10192-32-2	939	851	0	0	0	0	0	0	0	0	0	0.01	0	0	0	0	0	0.05	0.03	0
Isoamyl alcohol	123-51-3	916	841	0.0244442	0.029393	0.0250755	0	0	0	0	0	0	0	0	0	0	0	0	0.01	0	0
Geranylacetone	3796-70-1	863	909	0.0243802	0.0627634	0	0	0	0	0	0	0	0	0	0	0	0	0	0	0	0
Tetramethylpyrazine	1124-11-4	831	952	0	0	0	0	0	0	0	0	0	0	0	0	0.0117745	0.0146605	0.0130046	0	0	0
α-Ethylidenebenzeneacetaldehyde	4411-89-6	802	903	0.0158427	0.0353708	0.0316853	0	0	0	0	0	0	0	0	0	0	0	0	0	0	0
Acetaldehyde	75-07-0	878	868	0	0	0	0.06	0	0	0	0	0	0.02	0	0	0	0	0	0	0	0
(3E,5E)-Octa-3,5-dien-2-one	30086-02-3	826	815	0	0	0	0	0	0	0	0	0	0	0	0	0.010442	0.01365	0.0123433	0	0	0
Benzothiazole	95-16-9	841	905	0	0	0	0	0	0	0	0	0	0	0	0	0.0105229	0.0111167	0.00688669	0	0	0
3-Hydroxypyridine	109-00-2	869	839	0	0	0	0	0	0	0	0	0	0	0	0	0.0106361	0.00886344	0.00531807	0	0	0
2,5-Dimethylpyrazine	123-32-0	946	832	0	0	0	0	0	0	0	0	0	0	0	0	0	0	0	0	0.04	0.02
Methyl butyrate	623-42-7	823	946	0.0106555	0.0227685	0.0213109	0	0	0	0	0	0	0	0	0	0	0	0	0	0	0
Heptanoic acid	111-14-8	821	924	0	0	0	0	0	0	0	0	0	0	0	0	0.00411658	0.0144878	0.019458	0	0	0
n-Pentanoic acid	109-52-4	911	833	0	0	0	0	0	0	0	0	0	0	0	0	0	0	0	0.03	0	0.02
4-Methyl-3-penten-1-ol	123-32-0	818	916	0	0	0	0	0	0	0	0	0	0	0	0	0.00698543	0.00718469	0.00741959	0	0	0
2-(Hydroxymethyl)benzoic acid	612-20-4	858	940	0	0	0	0	0	0	0	0	0	0	0	0	0.00406113	0.0133642	0.0143217	0	0	0
2-Ethylhexanol	104-76-7	906	822	0	0	0	0	0	0	0.006	0	0.01	0	0.01	0	0	0	0	0	0	0.02
Methyl phenylacetate	101-41-7	829	932	0	0	0	0	0	0	0	0	0	0	0	0	0.00453041	0.0135912	0.00906081	0	0	0
Octanoic acid	124-07-2	899	816	0	0	0	0	0	0	0.014	0.02	0.01	0	0	0	0	0	0	0	0	0
2-Methylpyrazine	109-08-0	829	946	0	0	0	0	0	0	0	0	0	0	0	0	0.00576594	0.00766919	0.00673121	0	0	0
4-Hydroxy-2-butanone	590-90-9	945	924	0	0	0	0	0	0	0	0	0	0	0	0	0.00556605	0.00705379	0.00655512	0	0	0
Acetylcyclohexene	932-66-1	906	866	0	0	0	0	0	0	0	0	0	0	0.01	0	0	0	0	0.02	0	0.01
3-Methylpyrrole	616-43-3	897	833	0	0	0	0	0	0	0	0	0	0	0	0	0.00166148	0.00830738	0.0207685	0	0	0
Heptanal	111-71-7	901	803	0	0	0	0	0	0	0	0	0	0	0	0	0.00277905	0.00968257	0.0126215	0	0	0
Ethyl phenylacetate	101-97-3	837	887	0	0	0	0	0	0	0	0	0	0.03	0	0	0	0	0	0	0	0
Isobutyric acid	79-31-2	844	887	0	0	0	0	0	0	0	0	0	0	0	0	0	0	0	0.02	0	0.01
p-Xylene	106-42-3	846	924	0	0	0	0	0	0	0	0	0	0	0	0	0	0	0	0.01	0.01	0.01
4-Hydroxy-3-hexanone	4984-85-4	880	844	0	0	0	0	0	0	0	0	0	0	0	0	0.00264653	0.00522583	0.00442691	0	0	0
Agarospirol	275-51-4	903	914	0	0	0	0	0	0	0	0	0	0	0	0	0.00220304	0.00660911	0.00440607	0	0	0
Toluene	108-88-3	930	847	0	0	0	0	0	0	0	0	0	0	0	0	7.11323e-06	5.92769e-06	3.55662e-06	0.01	0.01	0
2,6-Dimethylpyridine	108-48-5	916	838	0	0	0	0	0	0	0	0	0	0	0	0	0	0	0	0.01	0	0.01
1-Penten-3-ol	616-25-1	811	903	0.00964373	0	0.00998952	0	0	0	0	0	0	0	0	0	0	0	0	0	0	0
3-Vinylpyridine	1121-55-7	821	939	0	0	0	0	0	0	0	0	0	0	0	0	0.00195434	0.00586302	0.00390868	0	0	0
Phthalide	87-41-2	934	916	0	0	0	0	0	0	0	0	0	0	0	0	0.00176292	0.0014691	0.000881458	0	0	0
2-Ethylpyridine	100-71-0	885	863	0	0	0	0	0	0	0	0	0	0	0	0	0.00170616	0.0014218	0.000853078	0	0	0
3-Ethylbenzaldehyde	7525-62-4	803	831	0	0	0	0	0	0	0	0	0	0	0	0	0.000912338	0.00273701	0.00182468	0	0	0
2,3,5-Trimethylpyrazine	14667-55-1	953	802	0	0	0	0	0	0	0	0	0	0	0	0	0.000821785	0.00246536	0.00164357	0	0	0
Benzocyclobutene	694-87-1	911	878	0	0	0	0	0	0	0	0	0	0	0	0	0.000798236	0.00239471	0.00159647	0	0	0
4-Pyridinecarboxaldehyde	872-85-5	906	826	0	0	0	0	0	0	0	0	0	0	0	0	0.000335868	0.00167934	0.00419835	0	0	0
3-Octanone	106-68-3	808	841	0	0	0	0	0	0	0	0	0	0	0	0	0.000964568	0.00123557	0.00117997	0	0	0
2,5-Hexanedione	110-13-4	861	869	0	0	0	0	0	0	0	0	0	0	0	0	0.000630966	0.0018929	0.00126193	0	0	0
3-Methylpyridine	108-99-6	944	946	0	0	0	0	0	0	0	0	0	0	0	0	0.000287568	0.000399511	0.000300495	0	0	0
2,3-Octanedione	585-25-1	831	823	0	0	0	0	0	0	0	0	0	0	0	0	7.27657e-05	0.000363829	0.000909572	0	0	0
3,3-Dimethylpyrrolidine-2,5-dione	3437-29-4	849	821	0	0	0	0	0	0	0	0	0	0	0	0	8.05208e-05	9.73276e-05	8.69738e-05	0	0	0
4-Methylphenyl pentyl ketone	1671-77-8	838	911	0	0	0	0	0	0	0	0	0	0	0	0	4.06674e-05	3.38895e-05	2.03337e-05	0	0	0
2-(4-Methylphenyl)propan-2-ol	1197-01-9	912	818	0	0	0	0	0	0	0	0	0	0	0	0	1.102e-05	5.51001e-05	0.00013775	0	0	0
2-(4-Methylphenyl)propan-2-ol	111-46-6	920	858	0	0	0	0	0	0	0	0	0	0	0	0	5.63323e-06	2.81661e-05	7.04153e-05	0	0	0

## Sheet: Sheet2
index	FL1	FL2	FL3	YP1	YP2	YP3	BP1	BP2	BP3	SDP1	SDP2	SDP3	IFP1	IFP2	IFP3	FFP1	FFP2	FFP3
k__Bacteria;p__Proteobacteria;c__Gammaproteobacteria;o__Pseudomonadales;f__Pseudomonadaceae;g__Pseudomonas	214	82	3	210	458	74	38	46	35	14402	4348	539	4394	2291	5834	9044	8840	6394
k__Bacteria;p__Firmicutes;c__Bacilli;o__Bacillales;f__Staphylococcaceae;g__Staphylococcus	12	166	0	711	2662	1322	119	0	0	721	1744	1722	1844	1914	2404	6601	6852	6743
k__Bacteria;p__Proteobacteria;c__Gammaproteobacteria;o__Enterobacterales;f__Erwiniaceae;g__Pantoea	171	48	82	360	24	33	0	0	0	141	28367	82	12	94	47	46	21	1308
k__Bacteria;p__Firmicutes;c__Bacilli;o__Bacillales;f__Bacillaceae;g__Bacillus	15	10	0	15660	3720	1214	320	386	374	4142	122	505	207	210	147	127	100	54
k__Bacteria;p__Proteobacteria;c__Alphaproteobacteria;o__Hyphomicrobiales;f__Aurantimonadaceae;g__Aureimonas	0	0	0	0	9	0	0	0	0	0	0	0	2293	932	1618	0	7	0
k__Bacteria;p__Proteobacteria;c__Alphaproteobacteria;o__Sphingomonadales;f__Sphingomonadaceae;g__Sphingomonas	5	4	0	175	5	4	0	0	0	0	0	0	1313	1013	1124	21	55	14
k__Bacteria;p__Proteobacteria;c__Gammaproteobacteria;o__Enterobacterales;f__Enterobacteriaceae;g__Enterobacter	284	23	43	209	64	9	4	0	0	310	0	0	14	277	988	17	0	838
k__Bacteria;p__Cyanobacteria;c__unclassified Cyanobacteria class;o__Spirulinales;f__Spirulinaceae;g__Halospirulina	98	411	134	89	88	76	71	89	101	86	100	111	157	142	134	173	180	189
k__Bacteria;p__Proteobacteria;c__Gammaproteobacteria;o__Enterobacterales;f__Erwiniaceae;g__Erwinia	126	0	8	0	0	0	0	0	0	0	31	0	74	631	87	0	1219	82
k__Bacteria;p__Proteobacteria;c__Alphaproteobacteria;o__Hyphomicrobiales;f__Methylobacteriaceae;g__Methylorubrum	26	31	22	0	28	11	0	0	0	0	0	0	601	528	869	19	15	18
k__Bacteria;p__Actinobacteria;c__Actinomycetia;o__Micrococcales;f__Brevibacteriaceae;g__Brevibacterium	0	0	0	38	40	16	0	0	0	0	0	5	256	681	508	0	12	356
k__Bacteria;p__Proteobacteria;c__Alphaproteobacteria;o__Hyphomicrobiales;f__Methylobacteriaceae;g__Methylobacterium	8	29	26	0	12	0	0	0	0	10	3	0	461	389	548	22	6	5
k__Bacteria;p__Proteobacteria;c__Alphaproteobacteria;o__Sphingomonadales;f__Erythrobacteraceae;g__Erythromicrobium	22	126	47	27	41	12	23	12	22	41	72	30	87	82	80	66	75	57
k__Bacteria;p__Firmicutes;c__Bacilli;o__Bacillales;f__Bacillaceae;g__Oceanobacillus	0	0	0	130	412	202	0	0	0	0	0	0	0	0	0	36	14	67
k__Bacteria;p__Actinobacteria;c__Actinomycetia;o__Micrococcales;f__Micrococcaceae;g__Glutamicibacter	0	0	0	4	12	8	0	0	0	0	0	0	62	105	227	174	66	73
k__Bacteria;p__Proteobacteria;c__Gammaproteobacteria;o__Pseudomonadales;f__Moraxellaceae;g__Acinetobacter	0	0	0	6	0	5	0	0	0	0	2	0	109	133	75	155	56	78
k__Bacteria;p__Actinobacteria;c__Actinomycetia;o__Micrococcales;f__Dermabacteraceae;g__Brachybacterium	0	0	0	42	70	93	0	0	0	0	0	17	69	118	105	0	9	13
k__Bacteria;p__Actinobacteria;c__Actinomycetia;o__Pseudonocardiales;f__Pseudonocardiaceae;g__Pseudonocardia	0	0	0	0	0	0	0	0	0	0	0	0	160	105	173	18	0	0
k__Bacteria;p__Proteobacteria;c__Gammaproteobacteria;o__Enterobacterales;f__Erwiniaceae;g__Mixta	0	0	0	0	0	0	0	0	0	0	0	0	60	195	30	7	0	73
k__Bacteria;p__Proteobacteria;c__Betaproteobacteria;o__Burkholderiales;f__Burkholderiaceae;g__Cupriavidus	0	0	0	0	0	0	0	0	0	283	0	0	0	0	0	0	0	0
k__Bacteria;p__Proteobacteria;c__Betaproteobacteria;o__Burkholderiales;f__Oxalobacteraceae;g__Massilia	0	0	2	0	0	0	0	0	0	5	0	0	24	32	24	31	117	15
k__Bacteria;p__Proteobacteria;c__Betaproteobacteria;o__Burkholderiales;f__Alcaligenaceae;g__Achromobacter	0	0	0	0	0	0	0	0	0	0	200	2	0	0	0	0	0	0
k__Bacteria;p__Proteobacteria;c__Alphaproteobacteria;o__Hyphomicrobiales;f__Aurantimonadaceae;g__Aurantimonas	0	0	0	10	5	0	0	0	0	0	0	0	49	66	70	0	0	0
k__Bacteria;p__Actinobacteria;c__Actinomycetia;o__Geodermatophilales;f__Geodermatophilaceae;g__Geodermatophilus	0	0	0	0	0	0	0	0	0	0	0	0	20	51	123	0	0	0
k__Bacteria;p__Firmicutes;c__Bacilli;o__Bacillales;f__Bacillaceae;g__Alkalihalobacillus	0	0	0	4	23	10	0	0	0	0	1	8	81	7	51	0	0	0
k__Bacteria;p__Actinobacteria;c__Actinomycetia;o__Micrococcales;f__Microbacteriaceae;g__Curtobacterium	0	0	0	0	0	0	0	0	0	0	32	1	101	31	0	19	0	0
k__Bacteria;p__Actinobacteria;c__Actinomycetia;o__Corynebacteriales;f__Corynebacteriaceae;g__Corynebacterium	0	0	0	0	0	0	0	0	0	0	0	0	6	159	0	0	0	0
k__Bacteria;p__Firmicutes;c__Bacilli;o__Bacillales;f__Bacillaceae;g__Salicibibacter	0	0	0	0	0	0	0	0	0	8	12	4	0	0	5	76	22	24
k__Bacteria;p__Proteobacteria;c__Gammaproteobacteria;o__Xanthomonadales;f__Xanthomonadaceae;g__Stenotrophomonas	4	0	0	0	3	6	0	0	0	2	0	0	16	17	6	72	17	5
k__Bacteria;p__Actinobacteria;c__Actinomycetia;o__Propionibacteriales;f__Nocardioidaceae;g__Nocardioides	0	0	0	0	0	0	0	0	0	4	3	18	20	24	20	24	18	6
k__Bacteria;p__Actinobacteria;c__Actinomycetia;o__Streptomycetales;f__Streptomycetaceae;g__Streptomyces	0	0	0	0	0	0	0	3	0	12	10	11	19	21	22	15	0	0
k__Bacteria;p__Proteobacteria;c__Betaproteobacteria;o__Burkholderiales;f__Comamonadaceae;g__Comamonas	0	0	0	0	0	4	0	0	0	0	0	0	7	17	0	52	0	22
k__Bacteria;p__Actinobacteria;c__Actinomycetia;o__Micrococcales;f__Microbacteriaceae;g__Microbacterium	0	0	0	0	0	0	0	0	0	0	48	0	0	19	10	0	0	15
k__Bacteria;p__Actinobacteria;c__Actinomycetia;o__Micrococcales;f__Micrococcaceae;g__Kocuria	0	0	0	0	0	0	0	0	0	0	0	0	30	28	33	0	0	0
k__Bacteria;p__Firmicutes;c__Bacilli;o__Bacillales;f__Thermoactinomycetaceae;g__Thermoactinomyces	0	0	0	7	0	6	0	22	0	0	24	23	0	0	2	0	5	0
k__Bacteria;p__Proteobacteria;c__Gammaproteobacteria;o__Pseudomonadales;f__Moraxellaceae;g__Moraxella	0	0	0	0	0	0	0	0	0	0	4	0	4	66	6	8	0	0
k__Bacteria;p__Firmicutes;c__Bacilli;o__Bacillales;f__Staphylococcaceae;g__Salinicoccus	0	0	0	0	0	0	0	0	0	7	0	10	0	0	0	17	17	22
k__Bacteria;p__Firmicutes;c__Bacilli;o__Lactobacillales;f__Enterococcaceae;g__Enterococcus	0	0	0	0	0	0	0	0	0	4	0	0	0	59	0	0	0	0
k__Bacteria;p__Proteobacteria;c__Alphaproteobacteria;o__Caulobacterales;f__Caulobacteraceae;g__Brevundimonas	0	0	0	0	0	0	0	0	0	0	0	0	12	38	0	0	8	3
k__Bacteria;p__Actinobacteria;c__Actinomycetia;o__Micrococcales;f__Micrococcaceae;g__Nesterenkonia	0	0	0	0	0	0	0	0	0	0	0	0	11	14	34	0	0	0
k__Bacteria;p__Actinobacteria;c__Actinomycetia;o__Pseudonocardiales;f__Pseudonocardiaceae;g__Saccharopolyspora	0	0	0	0	0	0	0	0	0	0	0	0	39	6	4	5	5	0
k__Bacteria;p__Firmicutes;c__Bacilli;o__Lactobacillales;f__Enterococcaceae;g__Tetragenococcus	0	0	0	0	0	0	0	0	0	0	25	23	0	0	0	0	0	6
k__Bacteria;p__Firmicutes;c__Bacilli;o__unclassified Bacilli order;f__unclassified Bacilli family;g__unclassified Bacilli genus	0	45	0	0	0	0	0	0	0	0	0	8	0	0	0	0	0	0
k__Bacteria;p__Proteobacteria;c__Gammaproteobacteria;o__Enterobacterales;f__Erwiniaceae;g__Tatumella	0	0	0	0	0	0	0	0	0	0	12	0	0	9	0	0	0	32
k__Bacteria;p__Bacteroidetes;c__Sphingobacteriia;o__Sphingobacteriales;f__Sphingobacteriaceae;g__Sphingobacterium	0	0	0	0	5	0	0	0	0	0	0	0	5	14	11	8	2	7
k__Bacteria;p__Firmicutes;c__Bacilli;o__Bacillales;f__Staphylococcaceae;g__Corticicoccus	0	0	0	0	0	0	0	0	0	0	0	0	0	0	26	9	12	0
k__Bacteria;p__Actinobacteria;c__Actinomycetia;o__unclassified Actinomycetia order;f__unclassified Actinomycetia family;g__unclassified Actinomycetia genus	0	0	0	2	4	4	0	0	0	0	0	4	6	7	9	11	0	0
k__Bacteria;p__Proteobacteria;c__Alphaproteobacteria;o__Rhodobacterales;f__Rhodobacteraceae;g__Paracoccus	0	0	2	0	0	3	0	0	0	0	24	0	0	8	10	0	0	0
k__Bacteria;p__Proteobacteria;c__Gammaproteobacteria;o__Enterobacterales;f__Enterobacteriaceae;g__Klebsiella	3	0	0	0	0	0	0	0	0	0	0	0	0	17	0	0	0	24
k__Bacteria;p__Proteobacteria;c__Alphaproteobacteria;o__unclassified Alphaproteobacteria order;f__unclassified Alphaproteobacteria family;g__unclassified Alphaproteobacteria genus	0	0	0	0	0	0	0	3	0	0	0	0	22	11	0	0	7	0
k__Bacteria;p__Bacteroidetes;c__Flavobacteriia;o__Flavobacteriales;f__Weeksellaceae;g__Chryseobacterium	0	0	0	0	0	0	0	0	0	0	0	0	3	6	0	18	7	7
k__Bacteria;p__Actinobacteria;c__Actinomycetia;o__Bifidobacteriales;f__Bifidobacteriaceae;g__Bifidobacterium	0	0	0	0	0	0	0	0	0	0	0	0	0	40	0	0	0	0
k__Bacteria;p__Actinobacteria;c__Actinomycetia;o__Micrococcales;f__Micrococcaceae;g__Arthrobacter	0	0	0	0	4	4	0	0	0	0	0	5	25	1	1	0	0	0
k__Bacteria;p__Firmicutes;c__Bacilli;o__Bacillales;f__Paenibacillaceae;g__Paenibacillus	5	0	0	0	0	4	0	0	0	9	7	4	0	3	5	2	0	0
k__Bacteria;p__Proteobacteria;c__Gammaproteobacteria;o__Enterobacterales;f__Enterobacteriaceae;g__Shigella	4	3	1	0	0	0	0	0	0	0	0	0	4	3	21	0	0	0
k__Bacteria;p__Actinobacteria;c__Actinomycetia;o__Streptosporangiales;f__Nocardiopsaceae;g__Nocardiopsis	0	0	0	0	0	0	0	0	0	0	0	17	1	18	0	0	0	0
k__Bacteria;p__Proteobacteria;c__Deltaproteobacteria;o__Myxococcales;f__Archangiaceae;g__Cystobacter	0	0	0	0	0	0	0	0	0	0	0	0	35	0	0	0	0	0
k__Bacteria;p__Proteobacteria;c__Deltaproteobacteria;o__Myxococcales;f__Archangiaceae;g__Melittangium	0	0	0	0	0	0	0	0	0	0	0	6	10	0	0	0	10	6
k__Bacteria;p__Actinobacteria;c__Actinomycetia;o__Propionibacteriales;f__Nocardioidaceae;g__Aeromicrobium	0	0	0	0	0	0	0	0	0	0	0	0	0	5	24	0	0	0
k__Bacteria;p__Proteobacteria;c__Gammaproteobacteria;o__Oceanospirillales;f__Halomonadaceae;g__Candidatus Portiera	0	7	0	7	0	0	0	4	3	0	0	0	7	0	0	0	0	0
k__Bacteria;p__Actinobacteria;c__Actinomycetia;o__Micrococcales;f__Intrasporangiaceae;g__Janibacter	0	0	0	0	0	0	0	0	0	0	0	0	3	7	0	9	0	9
k__Bacteria;p__Proteobacteria;c__Gammaproteobacteria;o__Pseudomonadales;f__unclassified Pseudomonadales family;g__unclassified Pseudomonadales genus	0	0	0	0	0	0	0	0	0	0	0	0	0	0	14	13	0	0
k__Bacteria;p__Proteobacteria;c__Gammaproteobacteria;o__Enterobacterales;f__Enterobacteriaceae;g__Pseudescherichia	0	0	0	0	0	0	0	0	0	0	0	0	0	0	0	0	0	26
k__Bacteria;p__Proteobacteria;c__Alphaproteobacteria;o__Hyphomicrobiales;f__Rhizobiaceae;g__Rhizobium	14	0	0	0	0	0	0	0	0	0	6	0	0	0	0	5	0	0
k__Bacteria;p__Proteobacteria;c__Alphaproteobacteria;o__Hyphomicrobiales;f__Rhizobiaceae;g__Agrobacterium	0	0	0	0	0	0	0	0	0	0	0	0	13	11	0	0	0	0
k__Bacteria;p__Proteobacteria;c__Gammaproteobacteria;o__Xanthomonadales;f__Xanthomonadaceae;g__Pseudoxanthomonas	0	0	0	0	0	0	0	0	0	0	24	0	0	0	0	0	0	0
k__Bacteria;p__Proteobacteria;c__Alphaproteobacteria;o__Hyphomicrobiales;f__Bradyrhizobiaceae;g__Rhodopseudomonas	16	0	1	0	0	0	0	0	0	0	3	0	0	0	0	0	2	0
k__Bacteria;p__Proteobacteria;c__Alphaproteobacteria;o__Rickettsiales;f__Rickettsiaceae;g__Rickettsia	0	0	0	0	0	0	0	10	0	0	0	0	5	0	0	0	6	0
k__Bacteria;p__Proteobacteria;c__Betaproteobacteria;o__Burkholderiales;f__Comamonadaceae;g__Hydrogenophaga	0	0	4	17	0	0	0	0	0	0	0	0	0	0	0	0	0	0
k__Bacteria;p__Firmicutes;c__unclassified Firmicutes class;o__unclassified Firmicutes order;f__unclassified Firmicutes family;g__unclassified Firmicutes genus	0	0	0	0	2	0	2	0	5	0	0	6	4	0	0	0	0	0
k__Bacteria;p__Firmicutes;c__Bacilli;o__Bacillales;f__Bacillaceae;g__Amphibacillus	0	0	0	0	10	8	0	0	0	0	0	0	0	0	0	0	0	0
k__Bacteria;p__Firmicutes;c__Bacilli;o__Bacillales;f__Bacillaceae;g__Lentibacillus	0	0	0	0	0	0	0	0	0	12	0	6	0	0	0	0	0	0
k__Bacteria;p__Chloroflexi;c__unclassified Chloroflexi class;o__unclassified Chloroflexi order;f__unclassified Chloroflexi family;g__unclassified Chloroflexi genus	0	0	0	0	0	0	0	0	3	0	0	0	0	0	0	2	13	0
k__Bacteria;p__Cyanobacteria;c__unclassified Cyanobacteria class;o__unclassified Cyanobacteria order;f__unclassified Cyanobacteria family;g__unclassified Cyanobacteria genus	0	0	0	4	0	0	0	0	12	0	0	0	0	0	1	0	0	0
k__Bacteria;p__Actinobacteria;c__Actinomycetia;o__Micrococcales;f__Micrococcaceae;g__Citricoccus	0	0	0	0	0	0	0	0	0	0	0	0	0	15	0	0	0	0
k__Bacteria;p__Proteobacteria;c__Gammaproteobacteria;o__Enterobacterales;f__Enterobacteriaceae;g__Leclercia	0	0	0	0	0	0	0	0	0	0	0	0	0	0	0	15	0	0
k__Bacteria;p__Actinobacteria;c__Actinomycetia;o__Geodermatophilales;f__Geodermatophilaceae;g__Blastococcus	0	0	0	0	8	7	0	0	0	0	0	0	0	0	0	0	0	0
k__Bacteria;p__Proteobacteria;c__Alphaproteobacteria;o__Hyphomicrobiales;f__Phyllobacteriaceae;g__Mesorhizobium	0	0	2	0	0	0	0	0	0	0	0	0	12	0	0	0	0	0
k__Bacteria;p__Actinobacteria;c__Actinomycetia;o__Micrococcales;f__Cellulomonadaceae;g__Oerskovia	0	0	0	0	0	0	0	0	0	0	0	0	13	0	0	0	0	0
k__Bacteria;p__Actinobacteria;c__Actinomycetia;o__Pseudonocardiales;f__Pseudonocardiaceae;g__Prauserella	0	0	0	0	0	0	0	0	0	0	0	0	8	0	5	0	0	0
k__Bacteria;p__Firmicutes;c__Bacilli;o__Bacillales;f__unclassified Bacillales family;g__Exiguobacterium	0	0	0	0	5	0	0	0	0	0	0	8	0	0	0	0	0	0
k__Bacteria;p__Proteobacteria;c__Gammaproteobacteria;o__Pseudomonadales;f__Moraxellaceae;g__unclassified Moraxellaceae genus	0	0	0	0	7	0	0	0	0	0	0	0	2	0	4	0	0	0
k__Bacteria;p__Actinobacteria;c__Actinomycetia;o__Micrococcales;f__Microbacteriaceae;g__Agrococcus	0	0	0	0	0	0	0	0	0	0	0	0	0	12	0	0	0	0
k__Bacteria;p__Actinobacteria;c__Actinomycetia;o__Micrococcales;f__Cellulomonadaceae;g__Cellulomonas	0	0	0	0	0	0	0	0	0	0	0	0	0	0	12	0	0	0
k__Bacteria;p__Actinobacteria;c__Actinomycetia;o__Corynebacteriales;f__Nocardiaceae;g__Nocardia	0	0	0	0	0	0	0	0	0	0	0	0	0	0	0	0	0	12
k__Bacteria;p__Proteobacteria;c__Gammaproteobacteria;o__Enterobacterales;f__Yersiniaceae;g__Serratia	12	0	0	0	0	0	0	0	0	0	0	0	0	0	0	0	0	0
k__Bacteria;p__Actinobacteria;c__Actinomycetia;o__Micrococcales;f__Intrasporangiaceae;g__Knoellia	0	0	0	0	0	0	0	0	0	0	0	0	0	5	0	7	0	0
k__Bacteria;p__Proteobacteria;c__Alphaproteobacteria;o__Rhodospirillales;f__Acetobacteraceae;g__unclassified Acetobacteraceae genus	0	0	0	0	0	0	0	0	0	0	0	0	6	5	0	0	0	0
k__Bacteria;p__Actinobacteria;c__Actinomycetia;o__Micromonosporales;f__Micromonosporaceae;g__Rugosimonospora	0	0	0	0	0	0	0	0	0	0	0	0	0	0	0	11	0	0
k__Bacteria;p__Proteobacteria;c__Betaproteobacteria;o__Burkholderiales;f__Burkholderiaceae;g__Lautropia	0	11	0	0	0	0	0	0	0	0	0	0	0	0	0	0	0	0
k__Bacteria;p__Proteobacteria;c__Alphaproteobacteria;o__Hyphomicrobiales;f__Methylobacteriaceae;g__Microvirga	0	0	0	0	0	0	0	0	0	0	3	0	0	8	0	0	0	0
k__Bacteria;p__Proteobacteria;c__Betaproteobacteria;o__Burkholderiales;f__Comamonadaceae;g__Delftia	0	0	0	0	0	0	0	0	0	0	0	0	0	0	4	0	7	0
k__Bacteria;p__Actinobacteria;c__Actinomycetia;o__Propionibacteriales;f__Nocardioidaceae;g__Marmoricola	0	0	0	0	0	0	3	0	0	0	0	0	2	0	0	0	0	6
k__Bacteria;p__Actinobacteria;c__Actinomycetia;o__Micrococcales;f__Micrococcaceae;g__Micrococcus	0	4	0	0	0	0	0	0	0	0	0	0	6	0	0	0	0	0
k__Bacteria;p__Firmicutes;c__Bacilli;o__Bacillales;f__Bacillaceae;g__Virgibacillus	0	0	0	0	10	0	0	0	0	0	0	0	0	0	0	0	0	0
k__Bacteria;p__Firmicutes;c__Bacilli;o__Bacillales;f__Bacillaceae;g__Lysinibacillus	0	0	0	0	0	3	0	0	0	0	0	7	0	0	0	0	0	0
k__Bacteria;p__Bacteroidetes;c__Flavobacteriia;o__Flavobacteriales;f__Weeksellaceae;g__Cloacibacterium	0	0	0	0	0	0	0	0	0	0	0	0	0	9	0	0	0	0
k__Bacteria;p__Proteobacteria;c__Alphaproteobacteria;o__Sphingomonadales;f__Sphingomonadaceae;g__Novosphingobium	0	0	0	0	0	0	0	0	0	0	0	0	0	9	0	0	0	0
k__Bacteria;p__Proteobacteria;c__Betaproteobacteria;o__Burkholderiales;f__Comamonadaceae;g__Ramlibacter	0	0	0	0	0	0	0	0	0	0	0	0	0	0	0	9	0	0
k__Bacteria;p__Actinobacteria;c__Actinomycetia;o__Streptosporangiales;f__Thermomonosporaceae;g__Actinoallomurus	0	0	0	0	0	0	0	0	0	0	0	0	0	0	0	0	9	0
k__Bacteria;p__Actinobacteria;c__Actinomycetia;o__Propionibacteriales;f__Propionibacteriaceae;g__Cutibacterium	0	0	0	0	0	0	0	0	0	9	0	0	0	0	0	0	0	0
k__Bacteria;p__Firmicutes;c__Bacilli;o__Bacillales;f__Bacillaceae;g__Alkalicoccus	0	0	0	3	0	0	0	6	0	0	0	0	0	0	0	0	0	0
k__Bacteria;p__Proteobacteria;c__Gammaproteobacteria;o__Oceanospirillales;f__Halomonadaceae;g__Halomonas	0	0	0	0	0	0	0	0	2	0	0	0	4	3	0	0	0	0
k__Bacteria;p__Actinobacteria;c__Actinomycetia;o__Kineosporiales;f__Kineosporiaceae;g__Pseudokineococcus	0	0	0	0	0	0	0	0	0	0	0	0	0	0	8	0	0	0
k__Bacteria;p__Proteobacteria;c__Betaproteobacteria;o__Burkholderiales;f__Oxalobacteraceae;g__Janthinobacterium	0	0	0	0	0	8	0	0	0	0	0	0	0	0	0	0	0	0
k__Bacteria;p__Firmicutes;c__Bacilli;o__Bacillales;f__Thermoactinomycetaceae;g__Shimazuella	0	0	0	0	0	0	0	0	0	0	8	0	0	0	0	0	0	0
k__Bacteria;p__Firmicutes;c__Bacilli;o__Bacillales;f__Planococcaceae;g__Indiicoccus	0	0	0	0	0	0	0	0	0	8	0	0	0	0	0	0	0	0
k__Bacteria;p__Proteobacteria;c__Alphaproteobacteria;o__Rhodospirillales;f__Acetobacteraceae;g__Roseomonas	0	6	0	0	0	0	0	2	0	0	0	0	0	0	0	0	0	0
k__Bacteria;p__Firmicutes;c__Clostridia;o__Eubacteriales;f__Peptostreptococcaceae;g__Romboutsia	0	0	0	0	0	0	3	0	0	2	0	0	0	3	0	0	0	0
k__Bacteria;p__Proteobacteria;c__Alphaproteobacteria;o__Hyphomicrobiales;f__Boseaceae;g__Bosea	0	0	0	0	0	0	0	0	0	0	4	0	4	0	0	0	0	0
k__Bacteria;p__Bacteroidetes;c__Flavobacteriia;o__Flavobacteriales;f__Flavobacteriaceae;g__Flavobacterium	0	0	0	0	0	0	0	0	0	0	0	0	7	0	0	0	0	0
k__Bacteria;p__Bacteroidetes;c__Flavobacteriia;o__Flavobacteriales;f__Flavobacteriaceae;g__unclassified Flavobacteriaceae genus	0	0	0	0	0	0	0	0	0	0	0	0	0	7	0	0	0	0
k__Bacteria;p__Proteobacteria;c__Gammaproteobacteria;o__Aeromonadales;f__Aeromonadaceae;g__Aeromonas	0	0	0	0	0	0	0	0	0	0	0	0	0	0	0	0	7	0
k__Bacteria;p__Actinobacteria;c__Actinomycetia;o__Micrococcales;f__Intrasporangiaceae;g__Terrabacter	0	0	0	0	0	0	0	0	0	0	0	0	0	0	0	0	7	0
k__Bacteria;p__Actinobacteria;c__Actinomycetia;o__Streptosporangiales;f__Streptosporangiaceae;g__Sphaerisporangium	0	0	0	0	0	0	0	0	0	7	0	0	0	0	0	0	0	0
k__Bacteria;p__Actinobacteria;c__Actinomycetia;o__Micromonosporales;f__Micromonosporaceae;g__Catellatospora	0	0	0	0	0	0	0	0	0	0	7	0	0	0	0	0	0	0
k__Bacteria;p__Actinobacteria;c__Thermoleophilia;o__Solirubrobacterales;f__Patulibacteraceae;g__Patulibacter	0	0	0	0	0	0	0	2	0	0	0	0	5	0	0	0	0	0
k__Bacteria;p__Firmicutes;c__Clostridia;o__unclassified Clostridia order;f__unclassified Clostridia family;g__unclassified Clostridia genus	0	0	0	5	2	0	0	0	0	0	0	0	0	0	0	0	0	0
k__Bacteria;p__Actinobacteria;c__Actinomycetia;o__Pseudonocardiales;f__Pseudonocardiaceae;g__unclassified Pseudonocardiaceae genus	0	0	0	0	4	0	0	0	0	0	0	0	0	3	0	0	0	0
k__Bacteria;p__Firmicutes;c__Bacilli;o__Bacillales;f__Bacillaceae;g__Neobacillus	0	0	0	0	0	0	0	0	0	0	0	0	6	0	0	0	0	0
k__Bacteria;p__Actinobacteria;c__Rubrobacteria;o__Rubrobacterales;f__Rubrobacteraceae;g__unclassified Rubrobacteraceae genus	0	0	0	0	0	0	0	0	0	0	0	0	0	0	6	0	0	0
k__Bacteria;p__Firmicutes;c__Bacilli;o__Bacillales;f__Bacillaceae;g__Metabacillus	0	0	0	0	0	0	0	0	0	0	0	0	0	0	6	0	0	0
k__Bacteria;p__Firmicutes;c__Clostridia;o__Eubacteriales;f__Peptococcaceae;g__Desulfitobacterium	0	0	0	0	0	0	0	0	0	0	0	0	0	0	0	6	0	0
k__Bacteria;p__Firmicutes;c__Clostridia;o__Eubacteriales;f__Peptococcaceae;g__Desulfosporosinus	0	0	0	0	0	6	0	0	0	0	0	0	0	0	0	0	0	0
k__Bacteria;p__Actinobacteria;c__Actinomycetia;o__Micrococcales;f__Microbacteriaceae;g__Agromyces	0	0	0	0	0	0	0	0	0	0	6	0	0	0	0	0	0	0
k__Bacteria;p__Firmicutes;c__Bacilli;o__Bacillales;f__Paenibacillaceae;g__Aneurinibacillus	0	0	0	0	0	0	0	0	0	0	0	6	0	0	0	0	0	0
k__Bacteria;p__Proteobacteria;c__Gammaproteobacteria;o__Alteromonadales;f__Alteromonadaceae;g__Aestuariibacter	3	3	0	0	0	0	0	0	0	0	0	0	0	0	0	0	0	0
k__Bacteria;p__Proteobacteria;c__unclassified Proteobacteria class;o__unclassified Proteobacteria order;f__unclassified Proteobacteria family;g__unclassified Proteobacteria genus	0	0	0	0	0	0	0	0	0	0	0	2	0	0	0	0	4	0
k__Bacteria;p__Actinobacteria;c__Actinomycetia;o__Pseudonocardiales;f__Pseudonocardiaceae;g__Actinomycetospora	0	0	0	0	0	0	0	0	0	0	0	4	0	0	0	2	0	0
k__Bacteria;p__Actinobacteria;c__Actinomycetia;o__Corynebacteriales;f__Mycobacteriaceae;g__Mycobacterium	3	0	0	0	0	0	0	0	0	0	0	0	0	3	0	0	0	0
k__Bacteria;p__Firmicutes;c__Clostridia;o__Eubacteriales;f__Clostridiaceae;g__Clostridium	0	3	0	0	0	0	0	0	0	0	0	0	0	3	0	0	0	0
k__Bacteria;p__Proteobacteria;c__Gammaproteobacteria;o__unclassified Gammaproteobacteria order;f__unclassified Gammaproteobacteria family;g__unclassified Gammaproteobacteria genus	0	0	0	0	0	0	0	0	0	0	3	0	0	3	0	0	0	0
k__Bacteria;p__Proteobacteria;c__Alphaproteobacteria;o__Sphingomonadales;f__Sphingomonadaceae;g__unclassified Sphingomonadaceae genus	0	0	0	0	0	0	0	0	0	0	0	0	2	0	4	0	0	0
k__Bacteria;p__Firmicutes;c__Erysipelotrichia;o__Erysipelotrichales;f__Turicibacteraceae;g__Turicibacter	0	0	0	0	0	0	0	0	0	0	0	0	5	0	0	0	0	0
k__Bacteria;p__Bacteroidetes;c__Cytophagia;o__Cytophagales;f__Cytophagaceae;g__Dyadobacter	0	0	0	0	0	0	0	0	0	0	0	0	0	0	5	0	0	0
k__Bacteria;p__Gemmatimonadetes;c__Gemmatimonadetes;o__Gemmatimonadales;f__unclassified Gemmatimonadales family;g__unclassified Gemmatimonadales genus	0	0	0	0	0	0	0	0	0	0	0	0	0	0	0	5	0	0
k__Bacteria;p__Proteobacteria;c__Alphaproteobacteria;o__Rhodobacterales;f__Rhodobacteraceae;g__Falsirhodobacter	0	0	0	0	0	0	0	0	0	0	0	0	0	0	0	5	0	0
k__Bacteria;p__Bacteroidetes;c__Flavobacteriia;o__Flavobacteriales;f__Flavobacteriaceae;g__Muricauda	0	0	0	0	0	3	0	0	0	0	0	0	0	0	0	0	2	0
k__Bacteria;p__Acidobacteria;c__Acidobacteriia;o__Acidobacteriales;f__unclassified Acidobacteriales family;g__unclassified Acidobacteriales genus	0	0	0	0	0	5	0	0	0	0	0	0	0	0	0	0	0	0
k__Bacteria;p__Firmicutes;c__Bacilli;o__Bacillales;f__Alicyclobacillaceae;g__Alicyclobacillus	0	0	0	0	0	0	0	0	0	5	0	0	0	0	0	0	0	0
k__Bacteria;p__Firmicutes;c__Bacilli;o__Bacillales;f__Bacillaceae;g__Paucisalibacillus	0	0	0	0	0	0	0	0	0	5	0	0	0	0	0	0	0	0
k__Bacteria;p__Firmicutes;c__Clostridia;o__Eubacteriales;f__Lachnospiraceae;g__unclassified Lachnospiraceae genus	0	0	0	0	0	0	0	0	0	0	5	0	0	0	0	0	0	0
k__Bacteria;p__Firmicutes;c__Bacilli;o__Lactobacillales;f__Streptococcaceae;g__Streptococcus	0	5	0	0	0	0	0	0	0	0	0	0	0	0	0	0	0	0
k__Bacteria;p__Firmicutes;c__Negativicutes;o__Veillonellales;f__Veillonellaceae;g__Veillonella	0	0	0	0	0	0	0	0	0	0	0	0	4	0	0	0	0	0
k__Bacteria;p__Actinobacteria;c__Actinomycetia;o__Actinomycetales;f__unclassified Actinomycetales family;g__unclassified Actinomycetales genus	0	0	0	0	0	0	0	0	0	0	0	0	0	4	0	0	0	0
k__Bacteria;p__Proteobacteria;c__Alphaproteobacteria;o__Hyphomicrobiales;f__Phyllobacteriaceae;g__Corticibacterium	0	0	0	0	0	0	0	0	0	0	0	0	0	0	0	0	4	0
k__Bacteria;p__Firmicutes;c__Bacilli;o__Bacillales;f__Alicyclobacillaceae;g__Tumebacillus	0	0	0	0	0	0	0	4	0	0	0	0	0	0	0	0	0	0
k__Bacteria;p__Firmicutes;c__Negativicutes;o__Selenomonadales;f__Sporomusaceae;g__Sporomusa	0	0	0	0	0	0	0	0	0	4	0	0	0	0	0	0	0	0
k__Bacteria;p__Firmicutes;c__Bacilli;o__Bacillales;f__Bacillaceae;g__Priestia	0	0	0	0	0	0	0	0	0	0	0	4	0	0	0	0	0	0
k__Bacteria;p__Proteobacteria;c__Gammaproteobacteria;o__Enterobacterales;f__Enterobacteriaceae;g__unclassified Enterobacteriaceae genus	4	0	0	0	0	0	0	0	0	0	0	0	0	0	0	0	0	0
k__Bacteria;p__Actinobacteria;c__Actinomycetia;o__Actinomycetales;f__Actinomycetaceae;g__Actinomyces	0	4	0	0	0	0	0	0	0	0	0	0	0	0	0	0	0	0
k__Bacteria;p__Proteobacteria;c__Gammaproteobacteria;o__Xanthomonadales;f__Xanthomonadaceae;g__Lysobacter	0	0	4	0	0	0	0	0	0	0	0	0	0	0	0	0	0	0
k__Bacteria;p__Firmicutes;c__Clostridia;o__Thermoanaerobacterales;f__Thermoanaerobacterales Family III. Incertae Sedis;g__Thermoanaerobacterium	0	0	0	0	0	0	0	0	0	0	0	0	0	3	0	0	0	0
k__Bacteria;p__Actinobacteria;c__Actinomycetia;o__Micrococcales;f__Promicromonosporaceae;g__Promicromonospora	0	0	0	0	0	0	0	0	0	0	0	0	0	3	0	0	0	0
k__Bacteria;p__Proteobacteria;c__Alphaproteobacteria;o__Hyphomicrobiales;f__Xanthobacteraceae;g__Xanthobacter	0	0	0	0	0	0	0	0	0	0	0	0	0	0	3	0	0	0
k__Bacteria;p__Actinobacteria;c__Actinomycetia;o__unclassified Actinomycetia order;f__unclassified Actinomycetia family;g__Bounagaea	0	0	0	0	0	0	0	0	0	0	0	0	0	0	0	0	3	0
k__Bacteria;p__Actinobacteria;c__Actinomycetia;o__Micrococcales;f__Microbacteriaceae;g__Labedella	0	0	0	0	0	0	0	0	0	0	0	0	0	0	0	0	3	0
k__Bacteria;p__Actinobacteria;c__Actinomycetia;o__Micrococcales;f__Microbacteriaceae;g__unclassified Microbacteriaceae genus	0	0	0	3	0	0	0	0	0	0	0	0	0	0	0	0	0	0
k__Bacteria;p__Proteobacteria;c__Betaproteobacteria;o__Burkholderiales;f__Oxalobacteraceae;g__Herminiimonas	0	0	0	3	0	0	0	0	0	0	0	0	0	0	0	0	0	0
k__Bacteria;p__Firmicutes;c__Bacilli;o__Lactobacillales;f__Lactobacillaceae;g__Pediococcus	0	0	0	0	3	0	0	0	0	0	0	0	0	0	0	0	0	0
k__Bacteria;p__Proteobacteria;c__Alphaproteobacteria;o__Rhodobacterales;f__Rhodobacteraceae;g__Aliiroseovarius	0	0	0	0	0	3	0	0	0	0	0	0	0	0	0	0	0	0
k__Bacteria;p__Firmicutes;c__Clostridia;o__Eubacteriales;f__Peptococcaceae;g__unclassified Peptococcaceae genus	0	0	0	0	0	0	0	3	0	0	0	0	0	0	0	0	0	0
k__Bacteria;p__Firmicutes;c__Bacilli;o__Bacillales;f__Paenibacillaceae;g__Cohnella	0	0	0	0	0	0	0	3	0	0	0	0	0	0	0	0	0	0
k__Bacteria;p__Actinobacteria;c__Actinomycetia;o__Corynebacteriales;f__Mycobacteriaceae;g__Mycolicibacterium	0	0	0	0	0	0	0	0	0	3	0	0	0	0	0	0	0	0
k__Bacteria;p__Firmicutes;c__Bacilli;o__Bacillales;f__Bacillaceae;g__Mesobacillus	0	0	0	0	0	0	0	0	0	3	0	0	0	0	0	0	0	0
k__Bacteria;p__Actinobacteria;c__Thermoleophilia;o__Solirubrobacterales;f__Conexibacteraceae;g__Conexibacter	0	0	0	0	0	0	0	0	0	0	3	0	0	0	0	0	0	0
k__Bacteria;p__Proteobacteria;c__Betaproteobacteria;o__Burkholderiales;f__Burkholderiaceae;g__Limnobacter	0	0	0	0	0	0	0	0	0	0	0	3	0	0	0	0	0	0
k__Bacteria;p__Proteobacteria;c__Alphaproteobacteria;o__Rhodobacterales;f__Rhodobacteraceae;g__Lentibacter	3	0	0	0	0	0	0	0	0	0	0	0	0	0	0	0	0	0
k__Bacteria;p__Proteobacteria;c__Alphaproteobacteria;o__Hyphomicrobiales;f__Methylobacteriaceae;g__unclassified Methylobacteriaceae genus	0	0	3	0	0	0	0	0	0	0	0	0	0	0	0	0	0	0
k__Bacteria;p__Proteobacteria;c__Gammaproteobacteria;o__Oceanospirillales;f__Halomonadaceae;g__Kushneria	0	0	0	0	0	0	0	0	0	0	0	0	0	2	0	0	0	0
k__Bacteria;p__Proteobacteria;c__Gammaproteobacteria;o__Enterobacterales;f__Enterobacteriaceae;g__Lelliottia	0	0	0	0	0	0	0	0	0	0	0	0	0	0	0	2	0	0
k__Bacteria;p__Proteobacteria;c__Alphaproteobacteria;o__Rhodobacterales;f__Rhodobacteraceae;g__Pseudooceanicola	0	0	0	2	0	0	0	0	0	0	0	0	0	0	0	0	0	0
k__Bacteria;p__Bacteroidetes;c__Saprospiria;o__Saprospirales;f__unclassified Saprospirales family;g__unclassified Saprospirales genus	0	0	0	2	0	0	0	0	0	0	0	0	0	0	0	0	0	0
k__Bacteria;p__Firmicutes;c__Clostridia;o__Eubacteriales;f__Peptococcaceae;g__Desulfohalotomaculum	0	0	0	0	0	0	0	2	0	0	0	0	0	0	0	0	0	0
k__Bacteria;p__Proteobacteria;c__Betaproteobacteria;o__Burkholderiales;f__unclassified Burkholderiales family;g__Tepidimonas	0	0	0	0	0	0	0	0	0	0	2	0	0	0	0	0	0	0
k__Bacteria;p__Firmicutes;c__Bacilli;o__Bacillales;f__Listeriaceae;g__Listeria	0	0	0	0	0	0	0	0	0	0	0	2	0	0	0	0	0	0
k__Bacteria;p__Firmicutes;c__Clostridia;o__Eubacteriales;f__Lachnospiraceae;g__Roseburia	2	0	0	0	0	0	0	0	0	0	0	0	0	0	0	0	0	0
k__Archaea;p__unclassified Archaea phylum;c__unclassified Archaea class;o__unclassified Archaea order;f__unclassified Archaea family;g__unclassified Archaea genus	0	2	0	0	0	0	0	0	0	0	0	0	0	0	0	0	0	0
k__Bacteria;p__Proteobacteria;c__Alphaproteobacteria;o__Rhodobacterales;f__Rhodobacteraceae;g__Nereida	0	0	2	0	0	0	0	0	0	0	0	0	0	0	0	0	0	0
k__Bacteria;p__Bacteroidetes;c__Sphingobacteriia;o__unclassified Sphingobacteriia order;f__unclassified Sphingobacteriia family;g__unclassified Sphingobacteriia genus	0	0	2	0	0	0	0	0	0	0	0	0	0	0	0	0	0	0
k__Bacteria;p__Proteobacteria;c__Betaproteobacteria;o__Burkholderiales;f__Comamonadaceae;g__Acidovorax	0	0	0	0	0	0	0	0	0	0	0	0	1	0	0	0	0	0
k__Bacteria;p__Firmicutes;c__Bacilli;o__Bacillales;f__Sporolactobacillaceae;g__Sinobaca	0	0	0	0	0	0	0	0	0	0	0	0	0	1	0	0	0	0
k__Bacteria;p__Proteobacteria;c__Alphaproteobacteria;o__Sphingomonadales;f__unclassified Sphingomonadales family;g__unclassified Sphingomonadales genus	0	0	0	0	0	0	0	0	0	0	0	0	0	0	1	0	0	0
k__Bacteria;p__Actinobacteria;c__Actinomycetia;o__Micrococcales;f__Intrasporangiaceae;g__Segeticoccus	0	0	0	0	0	0	0	0	0	0	0	0	0	0	0	0	1	0
k__Bacteria;p__Actinobacteria;c__Actinomycetia;o__Kineosporiales;f__Kineosporiaceae;g__Quadrisphaera	0	0	0	0	0	0	0	0	0	0	0	0	0	0	0	0	0	1
k__Bacteria;p__Proteobacteria;c__Gammaproteobacteria;o__Enterobacterales;f__Enterobacteriaceae;g__Salmonella	0	0	0	0	1	0	0	0	0	0	0	0	0	0	0	0	0	0
k__Bacteria;p__Proteobacteria;c__Alphaproteobacteria;o__Hyphomicrobiales;f__Bradyrhizobiaceae;g__Afipia	0	0	0	0	0	0	0	0	0	0	1	0	0	0	0	0	0	0

## Sheet: Sheet3
index	FL1	FL2	FL3	YP1	YP2	YP3	BP1	BP2	BP3	SDP1	SDP2	SDP3	IFP1	IFP2	IFP3	FFP1	FFP2	FFP3
k__Eukaryota;p__Ascomycota;c__Eurotiomycetes;o__Eurotiales;f__Aspergillaceae;g__Aspergillus	12	6	12735	56196	59779	51935	9613	10952	10371	13095	26081	27656	39934	37441	37292	65016	45350	75549
k__Eukaryota;p__Ascomycota;c__Dothideomycetes;o__Pleosporales;f__Pleosporaceae;g__Alternaria	6	8	4	10239	8160	13515	13971	16015	15420	10380	4586	343	15570	14652	14651	6854	4147	6409
k__Eukaryota;p__Ascomycota;c__Dothideomycetes;o__Cladosporiales;f__Cladosporiaceae;g__Cladosporium	9708	26	10416	5485	2809	7429	8432	8355	8447	2547	3073	1040	6077	6027	5780	2310	9646	3350
k__Eukaryota;p__Ascomycota;c__Sordariomycetes;o__Trichosphaeriales;f__Trichosphaeriaceae;g__Nigrospora	28756	7592	18826	15	0	0	8	2	12	0	5	0	0	0	0	791	166	572
k__Eukaryota;p__Ascomycota;c__Sordariomycetes;o__Glomerellales;f__Glomerellaceae;g__Colletotrichum	0	0	0	7341	6451	4425	64	20	56	17244	4429	183	2424	2301	2318	569	5602	2384
k__Eukaryota;p__Streptophyta;c__Magnoliopsida;o__Solanales;f__Solanaceae;g__Nicotiana	108	51561	199	2	5	0	0	0	0	0	0	0	0	0	0	0	0	0
k__Eukaryota;p__Ascomycota;c__Dothideomycetes;o__Pleosporales;f__Pleosporaceae;g__Stemphylium	0	0	0	5591	4292	11420	53	11	7	7613	121	146	572	497	520	61	1060	734
k__Eukaryota;p__Ascomycota;c__Sordariomycetes;o__Hypocreales;f__Nectriaceae;g__unclassified Nectriaceae genus	0	0	3959	1728	7369	5151	7	10	0	3869	0	121	860	841	885	133	0	0
k__Eukaryota;p__Basidiomycota;c__Microbotryomycetes;o__Sporidiobolales;f__Sporidiobolaceae;g__Sporidiobolus	4	23386	2	0	4	30	0	0	0	0	0	0	23	17	7	0	0	0
k__Eukaryota;p__Ascomycota;c__Dothideomycetes;o__Mycosphaerellales;f__Mycosphaerellaceae;g__Cercospora	0	0	0	788	2657	745	19	15	0	3000	4385	0	457	442	413	760	1707	687
k__Eukaryota;p__Ascomycota;c__Eurotiomycetes;o__Eurotiales;f__Aspergillaceae;g__Penicillium	8	10	10666	28	17	50	103	77	114	11	0	162	107	130	97	22	41	0
k__Eukaryota;p__Ascomycota;c__Sordariomycetes;o__Microascales;f__Microascaceae;g__Scopulariopsis	0	0	0	4026	2880	1505	0	0	0	0	0	0	41	37	16	0	0	228
k__Eukaryota;p__Basidiomycota;c__Microbotryomycetes;o__Sporidiobolales;f__Sporidiobolaceae;g__Rhodotorula	8253	19	0	0	0	0	0	2	0	0	0	0	0	0	0	19	0	0
k__Eukaryota;p__Ascomycota;c__Sordariomycetes;o__Hypocreales;f__unclassified Hypocreales family;g__Acremonium	0	0	0	0	120	0	0	0	0	0	0	0	2442	2525	2290	4	0	0
k__Eukaryota;p__Ascomycota;c__Dothideomycetes;o__Cladosporiales;f__Cladosporiaceae;g__unclassified Cladosporiaceae genus	0	0	0	254	186	272	63	56	58	152	342	126	473	381	432	308	1012	538
k__Eukaryota;p__Ascomycota;c__Sordariomycetes;o__Microascales;f__Microascaceae;g__unclassified Microascaceae genus	0	0	0	0	0	0	0	0	0	0	0	0	1592	1527	1474	0	0	0
k__Eukaryota;p__Ascomycota;c__Dothideomycetes;o__Pleosporales;f__Didymellaceae;g__Stagonosporopsis	3827	0	3	90	0	0	0	0	0	0	0	0	31	61	46	0	0	0
k__Eukaryota;p__Ascomycota;c__Sordariomycetes;o__Hypocreales;f__Nectriaceae;g__Fusarium	10	16	3640	21	11	22	8	15	14	9	7	9	41	46	30	16	5	17
k__Eukaryota;p__Basidiomycota;c__Agaricomycetes;o__Phallales;f__Phallaceae;g__Phallus	0	0	0	0	0	0	0	0	0	0	0	0	1090	1071	1109	0	0	0
k__Eukaryota;p__Basidiomycota;c__Wallemiomycetes;o__Wallemiales;f__Wallemiaceae;g__Wallemia	0	0	0	63	53	66	9	5	8	0	0	0	295	324	272	378	39	522
k__Eukaryota;p__Ascomycota;c__Sordariomycetes;o__Glomerellales;f__Plectosphaerellaceae;g__Gibellulopsis	0	0	0	0	94	0	0	0	0	0	0	105	170	177	137	0	0	0
k__Eukaryota;p__Ascomycota;c__Dothideomycetes;o__Pleosporales;f__Corynesporascaceae;g__Corynespora	0	0	0	118	0	0	34	16	17	0	0	7	105	110	155	0	76	0
k__Eukaryota;p__Ascomycota;c__Eurotiomycetes;o__Eurotiales;f__Thermoascaceae;g__unclassified Thermoascaceae genus	3	0	11	6	29	0	2	0	0	0	0	4	0	0	43	5	7	512
k__Eukaryota;p__Ascomycota;c__Sordariomycetes;o__Hypocreales;f__unclassified Hypocreales family;g__unclassified Hypocreales genus	0	0	0	0	0	0	0	0	0	0	0	0	152	134	151	0	0	0
k__Eukaryota;p__Arthropoda;c__Insecta;o__Diptera;f__Tephritidae;g__Bactrocera	0	0	0	0	0	0	0	0	0	0	0	0	0	0	0	0	406	0
k__Eukaryota;p__Ascomycota;c__Sordariomycetes;o__Diaporthales;f__Diaporthaceae;g__Diaporthe	0	0	0	0	0	2	0	0	0	0	0	0	107	110	81	0	0	0
k__Eukaryota;p__Ascomycota;c__Sordariomycetes;o__Hypocreales;f__Ophiocordycipitaceae;g__Polycephalomyces	0	0	0	0	0	0	0	0	0	0	0	0	0	0	0	297	0	0
k__Eukaryota;p__Ascomycota;c__Dothideomycetes;o__Pleosporales;f__Pleosporaceae;g__Exserohilum	0	0	0	4	14	55	13	14	16	0	0	0	0	0	0	0	108	45
k__Eukaryota;p__Ascomycota;c__Dothideomycetes;o__Mycosphaerellales;f__Mycosphaerellaceae;g__Zasmidium	0	0	0	0	0	0	0	9	0	18	0	0	78	42	56	0	0	0
k__Eukaryota;p__Ascomycota;c__Dothideomycetes;o__Pleosporales;f__Phaeosphaeriaceae;g__Phaeosphaeriopsis	0	0	0	191	0	0	0	0	0	0	0	0	0	0	0	0	0	0
k__Eukaryota;p__Ascomycota;c__Sordariomycetes;o__Glomerellales;f__Plectosphaerellaceae;g__Plectosphaerella	0	0	2	0	0	129	0	0	8	0	0	0	0	0	0	0	0	0
k__Eukaryota;p__Basidiomycota;c__Tremellomycetes;o__Trichosporonales;f__Trichosporonaceae;g__Trichosporon	0	0	0	0	0	0	0	0	0	0	0	0	0	0	4	133	0	0
k__Eukaryota;p__Basidiomycota;c__Agaricostilbomycetes;o__Agaricostilbales;f__Agaricostilbaceae;g__Sterigmatomyces	0	0	0	0	0	0	0	0	0	0	0	0	31	41	44	0	0	0
k__Eukaryota;p__Ascomycota;c__Sordariomycetes;o__Sordariales;f__Chaetomiaceae;g__Chaetomium	11	7	13	20	12	23	0	6	8	0	0	0	0	0	0	0	0	0
k__Eukaryota;p__Basidiomycota;c__Agaricomycetes;o__Polyporales;f__Phanerochaetaceae;g__Porostereum	0	0	0	0	0	0	0	0	0	0	0	0	0	0	0	0	98	0
k__Eukaryota;p__Streptophyta;c__Magnoliopsida;o__Poales;f__Poaceae;g__Digitaria	52	0	25	0	0	0	0	0	0	0	0	0	0	6	9	0	0	0
k__Eukaryota;p__Ascomycota;c__Saccharomycetes;o__Saccharomycetales;f__Debaryomycetaceae;g__Meyerozyma	0	0	0	28	46	14	0	0	0	0	0	0	0	0	0	0	0	0
k__Eukaryota;p__Basidiomycota;c__Agaricomycetes;o__Agaricales;f__Psathyrellaceae;g__Coprinellus	0	0	0	0	0	0	0	0	0	0	0	0	31	35	22	0	0	0
k__Eukaryota;p__Streptophyta;c__Magnoliopsida;o__Fabales;f__Fabaceae;g__Glycine	16	24	0	0	0	0	0	0	0	0	2	4	0	0	0	14	9	15
k__Eukaryota;p__Ascomycota;c__Dothideomycetes;o__Pleosporales;f__Tetraplosphaeriaceae;g__Tetraploa	0	0	0	74	0	0	0	0	0	0	0	0	0	0	0	0	0	0
k__Eukaryota;p__Basidiomycota;c__Ustilaginomycetes;o__Ustilaginales;f__Ustilaginaceae;g__Sporisorium	0	0	0	0	0	0	0	0	0	0	0	0	0	0	0	0	66	0
k__Eukaryota;p__Ascomycota;c__Leotiomycetes;o__Helotiales;f__Hyaloscyphaceae;g__unclassified Hyaloscyphaceae genus	9	9	13	5	13	12	0	0	0	0	0	0	0	0	0	0	5	0
k__Eukaryota;p__Ascomycota;c__Dothideomycetes;o__Pleosporales;f__Periconiaceae;g__Periconia	0	0	0	0	0	0	0	0	0	0	0	0	0	2	2	0	55	0
k__Eukaryota;p__Basidiomycota;c__Agaricomycetes;o__Polyporales;f__Phanerochaetaceae;g__Phanerochaete	0	0	0	0	0	0	0	0	0	0	0	0	0	0	0	0	58	0
k__Eukaryota;p__Ascomycota;c__Dothideomycetes;o__Pleosporales;f__Didymosphaeriaceae;g__Letendraea	0	0	0	0	0	0	0	0	0	0	0	0	2	0	0	0	0	54
k__Eukaryota;p__Ascomycota;c__Sordariomycetes;o__Sordariales;f__Chaetomiaceae;g__Botryotrichum	0	13	18	0	0	0	0	0	0	0	0	0	8	0	5	0	0	0
k__Eukaryota;p__Basidiomycota;c__Microbotryomycetes;o__unclassified Microbotryomycetes order;f__Chrysozymaceae;g__Sampaiozyma	0	0	0	39	0	0	0	0	0	0	0	0	0	0	0	0	0	0
k__Eukaryota;p__Ascomycota;c__Dothideomycetes;o__Pleosporales;f__Phaeosphaeriaceae;g__Paraphoma	0	0	0	0	0	0	0	0	0	0	0	0	11	14	12	0	0	0
k__Eukaryota;p__Ascomycota;c__Sordariomycetes;o__Hypocreales;f__Stachybotryaceae;g__Myrothecium	0	0	0	0	0	0	0	0	0	0	0	0	0	0	0	0	37	0
k__Eukaryota;p__Ascomycota;c__Eurotiomycetes;o__Eurotiales;f__Trichocomaceae;g__Thermomyces	0	0	0	2	0	0	0	0	0	0	0	0	5	8	9	0	0	0
k__Eukaryota;p__Basidiomycota;c__Tremellomycetes;o__Tremellales;f__Trimorphomycetaceae;g__unclassified Trimorphomycetaceae genus	6	0	5	4	3	6	0	0	0	0	0	0	0	0	0	0	0	0
k__Eukaryota;p__Ascomycota;c__Dothideomycetes;o__Pleosporales;f__Didymellaceae;g__Epicoccum	3	5	0	0	0	6	0	0	0	0	0	2	0	0	5	0	0	0
k__Eukaryota;p__Ascomycota;c__Sordariomycetes;o__Microascales;f__Microascaceae;g__Acaulium	0	0	0	6	7	7	0	0	0	0	0	0	0	0	0	0	0	0
k__Eukaryota;p__Basidiomycota;c__Agaricomycetes;o__Polyporales;f__Steccherinaceae;g__Junghuhnia	0	0	0	0	0	0	0	0	0	0	0	0	7	0	12	0	0	0
k__Eukaryota;p__Ascomycota;c__Saccharomycetes;o__Saccharomycetales;f__Trichomonascaceae;g__Trichomonascus	0	0	0	0	0	0	0	0	0	0	0	0	0	0	0	14	4	0
k__Eukaryota;p__Ascomycota;c__Sordariomycetes;o__Sordariales;f__Chaetomiaceae;g__Corynascus	11	6	0	0	0	0	0	0	0	0	0	0	0	0	0	0	0	0
k__Eukaryota;p__Ascomycota;c__Dothideomycetes;o__Capnodiales;f__unclassified Capnodiales family;g__unclassified Capnodiales genus	0	0	0	0	0	0	3	6	8	0	0	0	0	0	0	0	0	0
k__Eukaryota;p__Basidiomycota;c__Agaricomycetes;o__Cantharellales;f__Clavulinaceae;g__unclassified Clavulinaceae genus	0	0	0	0	5	10	0	0	0	0	0	0	0	0	0	0	0	0
k__Eukaryota;p__Ascomycota;c__Saccharomycetes;o__Saccharomycetales;f__Saccharomycetaceae;g__Kazachstania	0	0	0	0	0	0	0	0	0	0	0	0	0	0	14	0	0	0
k__Eukaryota;p__Ascomycota;c__Sordariomycetes;o__Sordariales;f__Chaetomiaceae;g__Zopfiella	0	0	0	0	0	0	0	0	0	0	0	0	0	0	0	6	3	4
k__Eukaryota;p__Basidiomycota;c__Agaricomycetes;o__Agaricales;f__Mycenaceae;g__Mycena	0	0	0	5	6	2	0	0	0	0	0	0	0	0	0	0	0	0
k__Eukaryota;p__Ascomycota;c__Sordariomycetes;o__Sordariales;f__Chaetomiaceae;g__Amesia	0	0	0	0	0	0	0	0	0	0	4	8	0	0	0	0	0	0
k__Eukaryota;p__Ascomycota;c__Dothideomycetes;o__Pleosporales;f__Torulaceae;g__Torula	0	2	0	0	0	0	6	2	2	0	0	0	0	0	0	0	0	0
k__Eukaryota;p__Basidiomycota;c__Tremellomycetes;o__unclassified Tremellomycetes order;f__unclassified Tremellomycetes family;g__unclassified Tremellomycetes genus	0	0	0	0	0	0	0	0	0	11	0	0	0	0	0	0	0	0
k__Eukaryota;p__Ascomycota;c__Leotiomycetes;o__Helotiales;f__unclassified Helotiales family;g__Tetracladium	0	0	0	2	0	0	0	6	3	0	0	0	0	0	0	0	0	0
k__Eukaryota;p__Ascomycota;c__Dothideomycetes;o__Pleosporales;f__Didymosphaeriaceae;g__Paraconiothyrium	0	0	0	0	6	4	0	0	0	0	0	0	0	0	0	0	0	0
k__Eukaryota;p__Ascomycota;c__Sordariomycetes;o__Sordariales;f__Chaetomiaceae;g__unclassified Chaetomiaceae genus	0	0	0	0	0	0	0	0	0	0	0	9	0	0	0	0	0	0
k__Eukaryota;p__Basidiomycota;c__Ustilaginomycetes;o__Ustilaginales;f__Ustilaginaceae;g__Pseudozyma	0	5	4	0	0	0	0	0	0	0	0	0	0	0	0	0	0	0
k__Eukaryota;p__Ascomycota;c__Sordariomycetes;o__Glomerellales;f__Plectosphaerellaceae;g__Verticillium	0	0	0	0	0	0	0	0	0	0	0	0	8	0	0	0	0	0
k__Eukaryota;p__Ascomycota;c__Sordariomycetes;o__Hypocreales;f__Stachybotryaceae;g__Stachybotrys	0	2	0	0	6	0	0	0	0	0	0	0	0	0	0	0	0	0
k__Eukaryota;p__Ascomycota;c__Dothideomycetes;o__Mycosphaerellales;f__Dissoconiaceae;g__Uwebraunia	0	0	0	0	0	0	0	0	0	0	0	8	0	0	0	0	0	0
k__Eukaryota;p__Streptophyta;c__Magnoliopsida;o__Fagales;f__Juglandaceae;g__Engelhardia	8	0	0	0	0	0	0	0	0	0	0	0	0	0	0	0	0	0
k__Eukaryota;p__Ascomycota;c__unclassified Ascomycota class;o__unclassified Ascomycota order;f__unclassified Ascomycota family;g__unclassified Ascomycota genus	0	0	0	0	0	0	0	0	0	0	0	0	6	0	2	0	0	0
k__Eukaryota;p__Mucoromycota;c__Mucoromycetes;o__Mucorales;f__Rhizopodaceae;g__Rhizopus	0	0	0	0	0	0	0	0	0	0	0	0	5	0	3	0	0	0
k__Eukaryota;p__Ascomycota;c__Saccharomycetes;o__Saccharomycetales;f__Saccharomycopsidaceae;g__Saccharomycopsis	0	0	0	0	0	0	0	0	0	0	0	0	0	5	2	0	0	0
k__Eukaryota;p__Ascomycota;c__Eurotiomycetes;o__Eurotiales;f__Thermoascaceae;g__Thermoascus	0	0	0	0	0	0	0	0	0	0	4	0	0	3	0	0	0	0
k__Eukaryota;p__Ascomycota;c__Leotiomycetes;o__Phacidiales;f__Phacidiaceae;g__Phacidium	0	0	0	7	0	0	0	0	0	0	0	0	0	0	0	0	0	0
k__Eukaryota;p__Ascomycota;c__Sordariomycetes;o__Hypocreales;f__Bionectriaceae;g__Bullanockia	0	0	0	3	4	0	0	0	0	0	0	0	0	0	0	0	0	0
k__Eukaryota;p__Basidiomycota;c__Agaricomycetes;o__Polyporales;f__Phanerochaetaceae;g__Bjerkandera	0	0	0	0	0	0	0	0	7	0	0	0	0	0	0	0	0	0
k__Eukaryota;p__Basidiomycota;c__Agaricomycetes;o__Sebacinales;f__Sebacinaceae;g__Sebacina	0	0	0	4	0	0	0	0	0	0	0	0	0	3	0	0	0	0
k__Eukaryota;p__Basidiomycota;c__Agaricomycetes;o__Polyporales;f__Polyporaceae;g__Ganoderma	0	0	0	0	4	0	0	0	0	0	0	0	0	0	0	0	2	0
k__Eukaryota;p__Ascomycota;c__Dothideomycetes;o__Pleosporales;f__Didymellaceae;g__unclassified Didymellaceae genus	0	0	0	0	0	0	6	0	0	0	0	0	0	0	0	0	0	0
k__Eukaryota;p__Ascomycota;c__Eurotiomycetes;o__Eurotiales;f__Aspergillaceae;g__unclassified Aspergillaceae genus	0	0	0	0	0	0	0	3	0	0	3	0	0	0	0	0	0	0
k__Eukaryota;p__Basidiomycota;c__Agaricomycetes;o__Thelephorales;f__Thelephoraceae;g__unclassified Thelephoraceae genus	0	0	0	0	0	0	0	0	0	0	0	0	0	0	0	0	3	2
k__Eukaryota;p__Ascomycota;c__Sordariomycetes;o__Coniochaetales;f__Coniochaetaceae;g__unclassified Coniochaetaceae genus	0	0	0	0	0	5	0	0	0	0	0	0	0	0	0	0	0	0
k__Eukaryota;p__Ascomycota;c__Sordariomycetes;o__Hypocreales;f__Stachybotryaceae;g__Alfaria	0	0	0	0	0	0	0	0	0	0	5	0	0	0	0	0	0	0
k__Eukaryota;p__Ascomycota;c__Dothideomycetes;o__Mycosphaerellales;f__Mycosphaerellaceae;g__unclassified Mycosphaerellaceae genus	0	0	0	0	0	0	0	0	0	0	0	5	0	0	0	0	0	0
k__Eukaryota;p__Ascomycota;c__Dothideomycetes;o__Dothideales;f__Saccotheciaceae;g__Aureobasidium	0	0	0	0	0	0	0	0	0	0	0	5	0	0	0	0	0	0
k__Eukaryota;p__Basidiomycota;c__Tremellomycetes;o__Trichosporonales;f__Trichosporonaceae;g__Cutaneotrichosporon	5	0	0	0	0	0	0	0	0	0	0	0	0	0	0	0	0	0
k__Eukaryota;p__Ascomycota;c__Sordariomycetes;o__Hypocreales;f__Nectriaceae;g__Dactylonectria	0	5	0	0	0	0	0	0	0	0	0	0	0	0	0	0	0	0
k__Eukaryota;p__Mucoromycota;c__Mortierellomycetes;o__Mortierellales;f__Mortierellaceae;g__Mortierella	0	0	0	0	3	0	0	0	0	0	0	0	0	0	0	0	2	0
k__Eukaryota;p__Ascomycota;c__Sordariomycetes;o__Hypocreales;f__Hypocreaceae;g__Trichoderma	0	0	0	0	0	3	0	0	0	0	0	0	0	0	2	0	0	0
k__Eukaryota;p__Basidiomycota;c__Agaricomycetes;o__Atheliales;f__Atheliaceae;g__Piloderma	0	0	0	0	0	0	0	0	0	0	0	0	4	0	0	0	0	0
k__Eukaryota;p__Ascomycota;c__Saccharomycetes;o__Saccharomycetales;f__Phaffomycetaceae;g__Komagataella	0	0	0	0	0	0	0	0	0	0	0	0	0	4	0	0	0	0
k__Eukaryota;p__Ascomycota;c__Sordariomycetes;o__Sordariales;f__unclassified Sordariales family;g__unclassified Sordariales genus	0	0	0	0	0	0	0	0	0	0	0	0	0	4	0	0	0	0
k__Eukaryota;p__Ascomycota;c__Dothideomycetes;o__Pleosporales;f__Didymellaceae;g__Phoma	0	0	0	0	0	0	0	0	0	0	0	0	0	0	0	0	4	0
k__Eukaryota;p__Ascomycota;c__Sordariomycetes;o__Xylariales;f__unclassified Xylariales family;g__Monosporascus	0	0	0	0	0	4	0	0	0	0	0	0	0	0	0	0	0	0
k__Eukaryota;p__Ascomycota;c__Dothideomycetes;o__Tubeufiales;f__Tubeufiaceae;g__Helicoma	0	0	0	0	0	4	0	0	0	0	0	0	0	0	0	0	0	0
k__Eukaryota;p__Ascomycota;c__Sordariomycetes;o__Hypocreales;f__Stachybotryaceae;g__Cymostachys	0	0	0	0	0	0	0	4	0	0	0	0	0	0	0	0	0	0
k__Eukaryota;p__Ascomycota;c__Lecanoromycetes;o__unclassified Lecanoromycetes order;f__unclassified Lecanoromycetes family;g__unclassified Lecanoromycetes genus	0	0	0	0	0	0	0	0	4	0	0	0	0	0	0	0	0	0
k__Eukaryota;p__Basidiomycota;c__Agaricomycetes;o__Agaricales;f__Hygrophoraceae;g__Hygrophorus	0	0	0	0	0	0	0	0	0	0	0	0	3	0	0	0	0	0
k__Eukaryota;p__Ascomycota;c__Sordariomycetes;o__Sordariales;f__Lasiosphaeriaceae;g__Schizothecium	0	0	0	0	0	0	0	0	0	0	0	0	0	3	0	0	0	0
k__Eukaryota;p__Basidiomycota;c__Agaricomycetes;o__Agaricales;f__Cortinariaceae;g__Hebeloma	0	0	0	0	0	0	0	0	0	0	0	0	0	0	0	0	3	0
k__Eukaryota;p__Ascomycota;c__Sordariomycetes;o__Chaetosphaeriales;f__Chaetosphaeriaceae;g__Chloridium	0	0	0	0	3	0	0	0	0	0	0	0	0	0	0	0	0	0
k__Eukaryota;p__Basidiomycota;c__unclassified Basidiomycota class;o__unclassified Basidiomycota order;f__unclassified Basidiomycota family;g__unclassified Basidiomycota genus	0	0	0	0	0	3	0	0	0	0	0	0	0	0	0	0	0	0
k__Eukaryota;p__Ascomycota;c__Sordariomycetes;o__unclassified Sordariomycetes order;f__unclassified Sordariomycetes family;g__unclassified Sordariomycetes genus	0	0	0	0	0	3	0	0	0	0	0	0	0	0	0	0	0	0
k__Eukaryota;p__Basidiomycota;c__Agaricomycetes;o__Agaricales;f__Schizophyllaceae;g__Schizophyllum	0	0	0	0	0	0	3	0	0	0	0	0	0	0	0	0	0	0
k__Eukaryota;p__Ascomycota;c__Dothideomycetes;o__Pleosporales;f__Phaeosphaeriaceae;g__Phaeosphaeria	0	0	0	0	0	0	0	0	0	3	0	0	0	0	0	0	0	0
k__Eukaryota;p__Ascomycota;c__Dothideomycetes;o__Pleosporales;f__Pleosporaceae;g__Comoclathris	0	0	0	0	0	0	0	0	0	3	0	0	0	0	0	0	0	0
k__Eukaryota;p__Ascomycota;c__Leotiomycetes;o__unclassified Leotiomycetes order;f__Pseudeurotiaceae;g__Pseudeurotium	0	0	0	0	0	0	0	0	0	0	0	3	0	0	0	0	0	0
k__Eukaryota;p__Ascomycota;c__Sordariomycetes;o__Hypocreales;f__Nectriaceae;g__Cosmospora	0	0	0	0	0	0	0	0	0	0	0	3	0	0	0	0	0	0
k__Eukaryota;p__Ascomycota;c__Eurotiomycetes;o__Onygenales;f__unclassified Onygenales family;g__unclassified Onygenales genus	0	0	3	0	0	0	0	0	0	0	0	0	0	0	0	0	0	0
k__Eukaryota;p__Ascomycota;c__Eurotiomycetes;o__Chaetothyriales;f__Herpotrichiellaceae;g__unclassified Herpotrichiellaceae genus	0	0	0	0	0	0	0	0	0	0	0	0	0	0	0	2	0	0
k__Eukaryota;p__Ascomycota;c__Sordariomycetes;o__Microascales;f__Microascaceae;g__Lomentospora	0	0	0	0	0	0	0	0	0	0	0	0	0	0	0	0	0	2
k__Eukaryota;p__Basidiomycota;c__Agaricomycetes;o__Russulales;f__Russulaceae;g__Russula	0	0	0	2	0	0	0	0	0	0	0	0	0	0	0	0	0	0
k__Eukaryota;p__Ascomycota;c__Dothideomycetes;o__Eremomycetales;f__Eremomycetaceae;g__Rhexothecium	0	0	0	2	0	0	0	0	0	0	0	0	0	0	0	0	0	0
k__Eukaryota;p__Ascomycota;c__Pezizomycetes;o__Pezizales;f__Pyronemataceae;g__unclassified Pyronemataceae genus	0	0	0	0	0	0	0	0	0	0	0	2	0	0	0	0	0	0
k__Eukaryota;p__Basidiomycota;c__Tremellomycetes;o__Filobasidiales;f__Filobasidiaceae;g__Naganishia	0	2	0	0	0	0	0	0	0	0	0	0	0	0	0	0	0	0
k__Eukaryota;p__Mucoromycota;c__Mucoromycetes;o__Mucorales;f__unclassified Mucorales family;g__unclassified Mucorales genus	0	2	0	0	0	0	0	0	0	0	0	0	0	0	0	0	0	0
k__Eukaryota;p__Ascomycota;c__unclassified Ascomycota class;o__unclassified Ascomycota order;f__unclassified Ascomycota family;g__Aporospora	0	0	2	0	0	0	0	0	0	0	0	0	0	0	0	0	0	0
k__Eukaryota;p__Ascomycota;c__Pezizomycetes;o__Pezizales;f__Pyronemataceae;g__Lasiobolidium	0	0	2	0	0	0	0	0	0	0	0	0	0	0	0	0	0	0
